# Supplementary material for: Phenotypically complex living materials containing engineered cyanobacteria
Source: Nat Commun. 2023 Aug 7;14:4742. doi: 10.1038/s41467-023-40265-2 (PMC10406891; doi:10.1038/s41467-023-40265-2)
Supplement: Supplementary file 4 — Supplementary Data 1-4 [file 41467_2023_40265_MOESM4_ESM.xlsx]

## Sheet: Supplementary Data 1
Supplementary Data 1: Different patterns of 3D printed alginate hydrogel along with their dimension and layer information of 3D printed gel patterns
Pattern Type	Dimensions	Number of Layers	Images
Disk	Radius: 10 mm	13
	Z height: 5 mm
Honeycomb (4 hexagonal lobules)	Inner length: 4 mm	17
	Outer length: 5 mm
	Z height: 5 mm
Honeycomb (7 hexagonal lobules)	Inner length: 4 mm	13
	Outer length: 5 mm
	Z height: 5 mm
Grid_A	Length X and Y: 29 mm	5
	Z height: 1.5 mm
Grid_B	Length X and Y: 12.5 mm	5
	Z height: 1.5 mm

## Sheet: Supplementary Data 2
Supplementary Data 2. Plasmids used in this study.
Plasmid/Sequence ID	Description	Source	Nucleotide Sequence
pAM4909	RSF1010 broad host-range plasmid with aadA cassette and constitutive expression of myc-yfp reporter driven by a PconII promoter.	Taton et al. 2014	TCTAGAACAATGGAAGTCCTCGTCTCGCCCTCGAATTAGCCCGCCTAATGAGCGGGCTTTTTTTGAATTAATTCTCGCGAGCTGGCACGACAGGTTTCCCGACTGGAAAGCGGGCAGTGAGCGCAACGCAATTAATGTAAGTTAGCGCGAATTGCAAGCTGGCCGACGCGCTGGGCTACGTCTTGCTGGCGTTCGGGAGCAGAAGAGCATACATCTGGAAGCAAAGCCAGGAAAGCGGCCTATGGAGCTGTGCGGCAGCGCTCAGTAGGCAATTTTTCAAAATATTGTTAAGCCTTTTCTGAGCATGGTATTTTTCATGGTATTACCAATTAGCAGGAAAATAAGCCATTGAATATAAAAGATAAAAATGTCTTGTTTACAATAGAGTGGGGGGGGTCA…
pAM4940	Contains recombination arms for NS1 integration, an aacC1 cassette, and a ccdB gene surrounded by SwaI restriction sites.	Taton et al. 2014	TCTAGATTCTGGAGCAGGAAGATGTCGCGGGCATTAGCACCAGCGGTCTGCCAAGCCTCCGCCAGCCGTTGGGTCCCTTCCGCTTGAGCTTTTCCATCTTCGACGATACGGGCGGCGGCCCCCCGCGCTTCCGCGATCGCCCGTTTACAAGCTGCCTCAGCTGGGGCGATCACATCGGCTTGAAGTTGCTGCTGCACCTGTTTGATCCGCTCCTGCTGCACAGGGAGTTCTGCTTGGCTACGAGCGACTTCGGTAGCAATGTCCGCTTCAGCTTCGGCCACCACCGCTTCGCGCCGCGTCAACGCATCCTGAATCCGGCGCTCGGCCTCGGCTTGGGCGATCGCTACATCGCGATCGATCCGACGCAGGGCCGTGATCTTGTCATTTTCGGCCGTTTGG…
pAM4950	Contains recombination arms for NS2 integration, an aadA cassette, and a ccdB gene surrounded by SwaI restriction sites.	Taton et al. 2014	TCTAGAGTTGCTACCAAGTAGTGACCCGCTTCGTGATGCAAAATCCGCTGACGATATTCGGGCGATCGCTGCTGAATGCCATCGAGCAGTAACGTGGCACCCCGCCCCTGCCAAGTCACCGCATCCAGACTGAACAGCACCAAGAGGCTAAAACCCAATCCCGCCGGTAGCAGCGGAGAACTACCCAGCATTGGTCCCACCAAAGCTAATGCCGTCGTGGTAAAAATCGCGATCGCCGTCAGACTCAAGCCCAGTTCGCTCATGCTTCCTCATCTAGGTCACAGTCTTCGGCGATCGCATCGATCTGATGCTGCAGCAAGCGTTTTCCATACCGGCGATCGCGCCGTCGCCCTTTCGCTGCCGTGGCCCGCTTACGAGCTCGTTTATCGACCACGATCG…
pAM5027	RSF1010 broad host-range plasmid with aadA cassette.	Ma et al. 2014	TCTAGAACAATGGAAGTCCTCGTCTCGCCCTCGAATTAGCCCGCCTAATGAGCGGGCTTTTTTTGAATTAATTCTCGCGAGCTGGCACGACAGGTTTCCCGACTGGAAAGCGGGCAGTGAGCGCAACGCAATTAATGTAAGTTAGCGCGAATTGCAAGCTGGCCGACGCGCTGGGCTACGTCTTGCTGGCGTTCGGGAGCAGAAGAGCATACATCTGGAAGCAAAGCCAGGAAAGCGGCCTATGGAGCTGTGCGGCAGCGCTCAGTAGGCAATTTTTCAAAATATTGTTAAGCCTTTTCTGAGCATGGTATTTTTCATGGTATTACCAATTAGCAGGAAAATAAGCCATTGAATATAAAAGATAAAAATGTCTTGTTTACAATAGAGTGGGGGGGGTCA…
pAM5051	Plasmid containing recombination arms for NS2 integration and an aadA cassette, with a PconII promoter driving the expression of riboswitch-F followed by an EcoRI restriction site.	Ma et al. 2014	TCTAGATTCTGGAGCAGGAAGATGTCGCGGGCATTAGCACCAGCGGTCTGCCAAGCCTCCGCCAGCCGTTGGGTCCCTTCCGCTTGAGCTTTTCCATCTTCGACGATACGGGCGGCGGCCCCCCGCGCTTCCGCGATCGCCCGTTTACAAGCTGCCTCAGCTGGGGCGATCACATCGGCTTGAAGTTGCTGCTGCACCTGTTTGATCCGCTCCTGCTGCACAGGGAGTTCTGCTTGGCTACGAGCGACTTCGGTAGCAATGTCCGCTTCAGCTTCGGCCACCACCGCTTCGCGCCGCGTCAACGCATCCTGAATCCGGCGCTCGGCCTCGGCTTGGGCGATCGCTACATCGCGATCGATCCGACGCAGGGCCGTGATCTTGTCATTTTCGGCCGTTTGG…
pAM5057	RSF1010 broad host-range plasmid with aadA cassette and riboswitch-F::myc-yfp reporter expression driven by a PconII promoter.	Ma et al. 2014	TCTAGAACAATGGAAGTCCTCGTCTCGCCCTCGAATTAGCCCGCCTAATGAGCGGGCTTTTTTTGAATTAATTCTCGCGAGCTGGCACGACAGGTTTCCCGACTGGAAAGCGGGCAGTGAGCGCAACGCAATTAATGTAAGTTAGCGCGAATTGCAAGCTGGCCGACGCGCTGGGCTACGTCTTGCTGGCGTTCGGGAGCAGAAGAGCATACATCTGGAAGCAAAGCCAGGAAAGCGGCCTATGGAGCTGTGCGGCAGCGCTCAGTAGGCAATTTTTCAAAATATTGTTAAGCCTTTTCTGAGCATGGTATTTTTCATGGTATTACCAATTAGCAGGAAAATAAGCCATTGAATATAAAAGATAAAAATGTCTTGTTTACAATAGAGTGGGGGGGGTCA…
pAM5329	Plasmid containing recombination arms for NS1 integration and an aadA cassette.	Taton et al. 2017	TCTAGATTCTGGAGCAGGAAGATGTCGCGGGCATTAGCACCAGCGGTCTGCCAAGCCTCCGCCAGCCGTTGGGTCCCTTCCGCTTGAGCTTTTCCATCTTCGACGATACGGGCGGCGGCCCCCCGCGCTTCCGCGATCGCCCGTTTACAAGCTGCCTCAGCTGGGGCGATCACATCGGCTTGAAGTTGCTGCTGCACCTGTTTGATCCGCTCCTGCTGCACAGGGAGTTCTGCTTGGCTACGAGCGACTTCGGTAGCAATGTCCGCTTCAGCTTCGGCCACCACCGCTTCGCGCCGCGTCAACGCATCCTGAATCCGGCGCTCGGCCTCGGCTTGGGCGATCGCTACATCGCGATCGATCCGACGCAGGGCCGTGATCTTGTCATTTTCGGCCGTTTGG…
pAM5610	Plasmid containing recombination arms for NS1 integration and an aacC1 cassette.	This study	TCTAGATTCTGGAGCAGGAAGATGTCGCGGGCATTAGCACCAGCGGTCTGCCAAGCCTCCGCCAGCCGTTGGGTCCCTTCCGCTTGAGCTTTTCCATCTTCGACGATACGGGCGGCGGCCCCCCGCGCTTCCGCGATCGCCCGTTTACAAGCTGCCTCAGCTGGGGCGATCACATCGGCTTGAAGTTGCTGCTGCACCTGTTTGATCCGCTCCTGCTGCACAGGGAGTTCTGCTTGGCTACGAGCGACTTCGGTAGCAATGTCCGCTTCAGCTTCGGCCACCACCGCTTCGCGCCGCGTCAACGCATCCTGAATCCGGCGCTCGGCCTCGGCTTGGGCGATCGCTACATCGCGATCGATCCGACGCAGGGCCGTGATCTTGTCATTTTCGGCCGTTTGG…
pAM5823	Plasmid containing recombination arms for NS2 integration and an aacC1 cassette.	This study	TCTAGAGTTGCTACCAAGTAGTGACCCGCTTCGTGATGCAAAATCCGCTGACGATATTCGGGCGATCGCTGCTGAATGCCATCGAGCAGTAACGTGGCACCCCGCCCCTGCCAAGTCACCGCATCCAGACTGAACAGCACCAAGAGGCTAAAACCCAATCCCGCCGGTAGCAGCGGAGAACTACCCAGCATTGGTCCCACCAAAGCTAATGCCGTCGTGGTAAAAATCGCGATCGCCGTCAGACTCAAGCCCAGTTCGCTCATGCTTCCTCATCTAGGTCACAGTCTTCGGCGATCGCATCGATCTGATGCTGCAGCAAGCGTTTTCCATACCGGCGATCGCGCCGTCGCCCTTTCGCTGCCGTGGCCCGCTTACGAGCTCGTTTATCGACCACGATCG…
pAM5825	Constitutive expression of cotA, driven by a PconII promoter, with recombination arms NS2 integration and an aadA cassette.	This study	TCTAGAGTTGCTACCAAGTAGTGACCCGCTTCGTGATGCAAAATCCGCTGACGATATTCGGGCGATCGCTGCTGAATGCCATCGAGCAGTAACGTGGCACCCCGCCCCTGCCAAGTCACCGCATCCAGACTGAACAGCACCAAGAGGCTAAAACCCAATCCCGCCGGTAGCAGCGGAGAACTACCCAGCATTGGTCCCACCAAAGCTAATGCCGTCGTGGTAAAAATCGCGATCGCCGTCAGACTCAAGCCCAGTTCGCTCATGCTTCCTCATCTAGGTCACAGTCTTCGGCGATCGCATCGATCTGATGCTGCAGCAAGCGTTTTCCATACCGGCGATCGCGCCGTCGCCCTTTCGCTGCCGTGGCCCGCTTACGAGCTCGTTTATCGACCACGATCG…
pAM5826	Plasmid containing a PconII promoter driving the expression of riboswitch-F::cotA, with recombination arms for NS2 integration and an aadA cassette.	This study	TCTAGATTCTGGAGCAGGAAGATGTCGCGGGCATTAGCACCAGCGGTCTGCCAAGCCTCCGCCAGCCGTTGGGTCCCTTCCGCTTGAGCTTTTCCATCTTCGACGATACGGGCGGCGGCCCCCCGCGCTTCCGCGATCGCCCGTTTACAAGCTGCCTCAGCTGGGGCGATCACATCGGCTTGAAGTTGCTGCTGCACCTGTTTGATCCGCTCCTGCTGCACAGGGAGTTCTGCTTGGCTACGAGCGACTTCGGTAGCAATGTCCGCTTCAGCTTCGGCCACCACCGCTTCGCGCCGCGTCAACGCATCCTGAATCCGGCGCTCGGCCTCGGCTTGGGCGATCGCTACATCGCGATCGATCCGACGCAGGGCCGTGATCTTGTCATTTTCGGCCGTTTGG…
pAM5829	Plasmid containing a PconII promoter driving the expression of riboswitch-F::Synpcc7942_0766 driven by a PconII promoter, with recombination arms for NS1 integration, and an aacC1 cassette	This study	TCTAGATTCTGGAGCAGGAAGATGTCGCGGGCATTAGCACCAGCGGTCTGCCAAGCCTCCGCCAGCCGTTGGGTCCCTTCCGCTTGAGCTTTTCCATCTTCGACGATACGGGCGGCGGCCCCCCGCGCTTCCGCGATCGCCCGTTTACAAGCTGCCTCAGCTGGGGCGATCACATCGGCTTGAAGTTGCTGCTGCACCTGTTTGATCCGCTCCTGCTGCACAGGGAGTTCTGCTTGGCTACGAGCGACTTCGGTAGCAATGTCCGCTTCAGCTTCGGCCACCACCGCTTCGCGCCGCGTCAACGCATCCTGAATCCGGCGCTCGGCCTCGGCTTGGGCGATCGCTACATCGCGATCGATCCGACGCAGGGCCGTGATCTTGTCATTTTCGGCCGTTTGG…
PconII_RBS_cotA_fragment_IDT	Synthesized insert for creation of pAM5825	This study	GGCCAATAACCCAGGGATTTGAATTCTTCGAATTGAGATTGACAATTAATCATCGGCTCGTATAATGGTACCCTATTTAAATAGAAGGAGGTCTTAAGATGACGCTGGAAAAGTTCGTCGACGCCCTGCCCATCCCCGATACCCTGAAACCCGTGCAGCAGAGCAAAGAGAAGACCTACTACGAGGTGACCATGGAAGAGTGCACCCATCAGCTCCACCGCGATCTGCCGCCCACCCGGCTGTGGGGCTATAATGGCCTGTTTCCGGGTCCCACCATCGAGGTGAAGCGCAACGAGAACGTGTACGTGAAGTGGATGAACAACCTGCCGTCGACGCATTTCCTCCCCATTGACCACACCATTCACCACAGCGATAGCCAGCACGAAGAACCCGAGGTCA…
PCR_product_cotA_5051-F_cotA_5051-R	PCR product of pAM5825 with primer pair cotA_5051-F/cotA_5051-R for construction of pAM5826	This study	CTGCTAAGGAGGCAACAAGATGACGCTGGAAAAGTTCGTCGACGCCCTGCCCATCCCCGATACCCTGAAACCCGTGCAGCAGAGCAAAGAGAAGACCTACTACGAGGTGACCATGGAAGAGTGCACCCATCAGCTCCACCGCGATCTGCCGCCCACCCGGCTGTGGGGCTATAATGGCCTGTTTCCGGGTCCCACCATCGAGGTGAAGCGCAACGAGAACGTGTACGTGAAGTGGATGAACAACCTGCCGTCGACGCATTTCCTCCCCATTGACCACACCATTCACCACAGCGATAGCCAGCACGAAGAACCCGAGGTCAAGACCGTGGTCCATCTGCATGGCGGCGTGACGCCGGATGATAGCGATGGCTACCCGGAGGCCTGGTTTAGCAAGGATTT…

## Sheet: Supplementary Data 3
Supplementary Data 3. Primers used in this study.
Primer Name	Sequence
cotA_5051-F	CTGCTAAGGAGGCAACAAGATGACGCTGGAAAAGTTCGTCGA
cotA_5051-R	CGAGGTCGAGACGGCTCATGTTATTTGTGGGGATCGGTGA
0766_riboF_pAM4940-F	GGCCAATAACCCAGGGATTTTTGACAATTAATCATCGGCTCG
0766_riboF_pAM4940-R	CTGCCGGGGAGCTCCTTCATTTCATGTCAGGGTTTCAGGCAG
NS1_Screen-F	CAATCTGAAGACCCGCCAAC
NS1_Screen-R	TTTGCGCTGCTGATTGTTCT
NS2_Screen-F	GATACTACGCACAGCAATTTCG
NS2_Screen-R	AAGATGCGAACCACACTGAG

## Sheet: Supplementary Data 4
Supplementary Data 4. Strains used in this study.
Name	Description	Plasmids Used	AMC #	Source
WT	Wild-type S. elongatus (AMC06)		AMC06
YFP+	Harbors RFS1010 plasmid for constitutive expression of myc-yfp	pAM4909	AMC2771	This study
YFP-	Harbors RFS1010 plasmid. Negative control for YFP+ and RiboF-YFP.	pAM5027	AMC2772	This study
RiboF-YFP+	Harbors RSF1010 plasmid with myc-yfp expression regulated by riboswitch-F.	pAM5057	AMC2773	This study
RiboF-Laccase+	Contains PconII driving cotA expression regulated by riboswitch-F in NS1.	pAM5826	AMC2738	This study
RiboF-Laccase-	Negative control strain for RiboF-Laccase+.	pAM5329	AMC2734	This study
Laccase+-riboF-Lysis+	Contains PconII driving constitutive expression of cotA in NS2, and PconII driving expression of SynPCC7942_0766 regulated by riboswitch-F in NS1.	pAM5825, pAM5829	AMC2740	This study
Laccase--riboF-Lysis-	Negative control strain for Laccase+-riboF-Lysis+.	pAM5610, pAM5823	AMC2739	This study
or
WT (SpRSmRGmR)
