# Supplementary material for: Phenotypically complex living materials containing engineered cyanobacteria
Source: Nat Commun. 2023 Aug 7;14:4742. doi: 10.1038/s41467-023-40265-2 (PMC10406891; doi:10.1038/s41467-023-40265-2)
Supplement: Supplementary file 7 — Source Data [file 41467_2023_40265_MOESM7_ESM.xlsx]

## Sheet: Figure 2d
Figure 2d
Measurement #	Sample Treatment	Net Photosynthesis (nmol O2 cm-2 s-1)		Summary
1	Unloaded	-0.00206
2	Unloaded	-0.00225			Sample Treatment	Mean	Standard Deviation	S.E. of mean	1st Quartile (Q1)	Median	3rd Quartile (Q3)	Interquartile Range (Q3 - Q1)
3	Unloaded	-0.00232		Net Photosynthesis	Unloaded	-0.00163	0.00131	0.000338	-0.00244	-0.00206	-2.91e-05	0.00241
4	Unloaded	-0.00175		Net Photosynthesis	WT(SpRSmRGmR)	0.031	0.00744	0.00192	0.02523	0.03086	0.03971	0.01448
5	Unloaded	-0.00168
6	Unloaded	-0.00232
7	Unloaded	-0.00269
8	Unloaded	-0.00253
9	Unloaded	-0.00244
10	Unloaded	-0.00427
11	Unloaded	-2.91e-05
12	Unloaded	-2.46e-05
13	Unloaded	-1.88e-05
14	Unloaded	-0.000118
15	Unloaded	3.46e-05
1	WT(SpRSmRGmR)	0.03086
2	WT(SpRSmRGmR)	0.03135
3	WT(SpRSmRGmR)	0.03552
4	WT(SpRSmRGmR)	0.04171
5	WT(SpRSmRGmR)	0.03971
6	WT(SpRSmRGmR)	0.04202
7	WT(SpRSmRGmR)	0.02027
8	WT(SpRSmRGmR)	0.02165
9	WT(SpRSmRGmR)	0.02424
10	WT(SpRSmRGmR)	0.0315
11	WT(SpRSmRGmR)	0.02523
12	WT(SpRSmRGmR)	0.02651
13	WT(SpRSmRGmR)	0.02548
14	WT(SpRSmRGmR)	0.02788
15	WT(SpRSmRGmR)	0.04099

## Sheet: Figure 3c & Supplementary 10b  
Figure 3c and Supplementary Figure 10b
Summary
Strain name	Relative Fluorescence Units		Standard Deviation
	DMSO	Theophylline	DMSO	Theophylline
YFP+	136.667	122.667	9.53939	9
YFP-	6.33333	11	1.52753	2.88675
RiboF-YFP+	13	218.333	1.1547	6.35085
WT	7.66667	9	4	4.93288
			Relative Fluorescence Unit			Blank subtracted Reading
	Hydrogel Sample	Thf (mM)	Sample 1	Sample 2	Sample 3	Sample 1	Sample 2	Sample 3	Average	Standard deviation
	YFP+	1 mM Theophylline	360	342	351	131.667	113.667	122.667	122.667	9
	YFP-	1 mM Theophylline	241	236	241	12.6667	7.66667	12.6667	11	2.88675
	RiboF-YFP+	1 mM Theophylline	454	443	443	225.667	214.667	214.667	218.333	6.35085
	WT	1 mM Theophylline	243	235	234	14.6667	6.66667	5.66667	9	4.93288
	Blank hydrogel	1 mM Theophylline	231	229	225				228.333
	YFP+	1% DMSO	369	358	350	146.667	135.667	127.667	136.667	9.53939
	YFP-	1% DMSO	227	229	230	4.66667	6.66667	7.66667	6.33333	1.52753
	RiboF-YFP+	1% DMSO	236	234	236	13.6667	11.6667	13.6667	13	1.1547
	WT	1% DMSO	234	226	230	11.6667	3.66667	7.66667	7.66667	4
	Blank Hydrogel	1% DMSO	219	223	225				222.333

## Sheet: Figure 4c
Figure 4c
	Summary
		Day 0 Average	Standard deviation	Day 1 Average	Standard deviation	Day 2 Average	Standard deviation	Day 3 Average	Standard deviation	Day 4 Average	Standard deviation
	Laccase--riboF-Lysis-	-0.665618	0.0371835	1.50245	0.582265	0.794899	0.410693	1.32075	1.07342	0.487422	0.671112
	Laccase+-riboF-Lysis+	1.31726	1.1602	71.4727	13.6415	118.894	19.9231	154.495	23.5075	172.048	21.3101
	Unloaded	-0.199162	0.0247684	-0.635919	0.048698	-0.97659	0.0703817	-0.819357	0.0535344	-0.897973	0.0209643
		Day 0					Day 1					Day 2					Day 3					Day 4
	Sample #	1	2	3	Average	Standard deviation	1	2	3	Average	Standard deviation	1	2	3	Average	Standard deviation	1	2	3	Average	Standard deviation	1	2	3	Average	Standard deviation
	Laccase--riboF-Lysis-	-0.65863	-0.632425	-0.7058	-0.665618	0.0371835	0.934661	1.47449	2.09818	1.50245	0.582265	0.581761	0.534591	1.26834	0.794899	0.410693	0.662124	0.740741	2.5594	1.32075	1.07342	0.0663874	0.134522	1.26136	0.487422	0.671112
	Laccase+-riboF-Lysis+	2.56988	0.279525	1.10238	1.31726	1.1602	87.1925	64.4829	62.7428	71.4727	13.6415	141.845	106.048	108.789	118.894	19.9231	181.186	136.873	145.426	154.495	23.5075	196.104	155.538	164.5	172.048	21.3101
	Unloaded	-0.171209	-0.218379	-0.207897	-0.199162	0.0247684	-0.690077	-0.621943	-0.595737	-0.635919	0.048698	-1.02725	-1.00629	-0.896226	-0.97659	0.0703817	-0.842069	-0.857792	-0.758211	-0.819357	0.0535344	-0.877009	-0.897973	-0.918938	-0.897973	0.0209643

## Sheet: Figure 4d
	Figure 4d
	Sample #	Strain	T0	T10	(T10-T0)/T0	Average	Dye decolorization	Average	Standard deviation	% Dye decolorization	% Standard deviation
							(BG11 subtracted)
	1	Laccase+-riboF-Lysis+	1.2638	0.2981	0.764124		0.713533	0.728072	0.0682499	72.8072	6.82499
	2	Laccase+-riboF-Lysis+	1.3196	0.371	0.718854		0.668263
	3	Laccase+-riboF-Lysis+	1.2654	0.186	0.853011		0.80242
	1	Laccase--riboF-Lysis-	2.358	2.1462	0.0898219		0.0392306	0.0380707	0.00978238	3.80707	0.978238
	2	Laccase--riboF-Lysis-	2.3729	2.1408	0.0978128		0.0472215
	3	Laccase--riboF-Lysis-	2.3318	2.1491	0.0783515		0.0277601
	1	Unloaded	2.3612	1.8592	0.212604		0.162012	0.180965	0.0198965	18.0965	1.98965
	2	Unloaded	2.5345	1.8951	0.252279		0.201687
	3	Unloaded	2.4588	1.8938	0.229787		0.179196
	1	BG11	2.5705	2.3432	0.0884264	0.0505913
	2	BG11	2.4682	2.3844	0.0339519
	3	BG11	2.3881	2.3179	0.0293957
		Summary
		Strain	% Dye decolorization	% Standard Deviation
		Laccase+-riboF-Lysis+	72.8072	6.82499
		Laccase--riboF-Lysis-	3.80707	0.978238
		Unloaded	18.0965	1.98965

## Sheet: Figure 5c
Figure 5c
Summary	OD 750 (% of starting culture)				Standard Deviation
Time (Days)	Laccase--riboF-Lysis-_Thf	Laccase+-riboF-Lysis+_Thf	Laccase--riboF-Lysis-_DMSO	Laccase+-riboF-Lysis+_DMSO	Laccase--riboF-Lysis-_Thf	Laccase+-riboF-Lysis+_Thf	Laccase--riboF-Lysis-_DMSO	Laccase+-riboF-Lysis+_DMSO
0	1	1	1	1	0	0	0	0
1	1.59857	1.71479	1.88755	2.03928	0.0916614	0.0645175	0.0383108	0.097106
2	3.73582	2.40739	3.86212	4.26765	0.441286	0.444782	0.0705198	0.156094
3	5.78408	2.31096	6.39893	6.63869	0.365455	0.516616	0.376919	0.135887
4	9.25121	2.27124	8.51406	9.38604	0.358266	0.518037	1.11568	0.453234
	Time (Days)	Sample #	Condition	Laccase--riboF-Lysis-	Laccase+-riboF-Lysis+		Time (Days)	OD 750 (% of Starting Culture)							Time (Days)	Condition	Average		Standard Deviation
				OD 750	OD 750			Laccase--riboF-Lysis-_1	Laccase--riboF-Lysis-_2	Laccase--riboF-Lysis-_3	Laccase+-riboF-Lysis+_1	Laccase+-riboF-Lysis+_2	Laccase+-riboF-Lysis+_3				Laccase--riboF-Lysis-	Laccase+-riboF-Lysis+	Laccase--riboF-Lysis-	Laccase+-riboF-Lysis+
	0	1	1% DMSO	0.249	0.315			1% DMSO			1% DMSO				0	1% DMSO	1	1	0	0
	1	1	1% DMSO	0.471	0.624		0	1	1	1	1	1	1		1	1% DMSO	1.88755	2.03928	0.0383108	0.097106
	2	1	1% DMSO	0.98	1.385		1	1.89157	1.84739	1.92369	1.98095	2.15138	1.98551		2	1% DMSO	3.86212	4.26765	0.0705198	0.156094
	3	1	1% DMSO	1.645	2.14		2	3.93574	3.79518	3.85542	4.39683	4.31193	4.0942		3	1% DMSO	6.39893	6.63869	0.376919	0.135887
	4	1	1% DMSO	2.33	2.97		3	6.60643	5.96386	6.62651	6.79365	6.58257	6.53986		4	1% DMSO	8.51406	9.38604	1.11568	0.453234
	0	2	1% DMSO	0.249	0.218		4	9.35743	7.249	8.93574	9.42857	9.81651	8.91304		0	1 mM Theophylline (Thf)	1	1	0	0
	1	2	1% DMSO	0.46	0.469										1	1 mM Theophylline (Thf)	1.59857	1.71479	0.0916614	0.0645175
	2	2	1% DMSO	0.945	0.94			Laccase--riboF-Lysis-_1	Laccase--riboF-Lysis-_2	Laccase--riboF-Lysis-_3	Laccase+-riboF-Lysis+_1	Laccase+-riboF-Lysis+_2	Laccase+-riboF-Lysis+_3		2	1 mM Theophylline (Thf)	3.73582	2.40739	0.441286	0.444782
	3	2	1% DMSO	1.485	1.435			1 mM Theophylline (Thf)			1 mM Theophylline (Thf)				3	1 mM Theophylline (Thf)	5.78408	2.31096	0.365455	0.516616
	4	2	1% DMSO	1.805	2.14		0	1	1	1	1	1	1		4	1 mM Theophylline (Thf)	9.25121	2.27124	0.358266	0.518037
	0	3	1% DMSO	0.249	0.276		1	1.70161	1.568	1.5261	1.65079	1.77982	1.71377
	1	3	1% DMSO	0.479	0.548		2	4.23387	3.58	3.39357	2.74603	1.90367	2.57246
	2	3	1% DMSO	0.96	1.13		3	6.18952	5.48	5.68273	2.79365	1.76606	2.37319
	3	3	1% DMSO	1.65	1.805		4	9.49597	8.84	9.41767	2.60317	1.67431	2.53623
	4	3	1% DMSO	2.225	2.46
	0	1	1 mM Theophylline (Thf)	0.248	0.315
	1	1	1 mM Theophylline (Thf)	0.422	0.52
	2	1	1 mM Theophylline (Thf)	1.05	0.865
	3	1	1 mM Theophylline (Thf)	1.535	0.88
	4	1	1 mM Theophylline (Thf)	2.355	0.82
	0	2	1 mM Theophylline (Thf)	0.25	0.218
	1	2	1 mM Theophylline (Thf)	0.392	0.388
	2	2	1 mM Theophylline (Thf)	0.895	0.415
	3	2	1 mM Theophylline (Thf)	1.37	0.385
	4	2	1 mM Theophylline (Thf)	2.21	0.365
	0	3	1 mM Theophylline (Thf)	0.249	0.276
	1	3	1 mM Theophylline (Thf)	0.38	0.473
	2	3	1 mM Theophylline (Thf)	0.845	0.71
	3	3	1 mM Theophylline (Thf)	1.415	0.655
	4	3	1 mM Theophylline (Thf)	2.345	0.7

## Sheet: Supplementary Figure 1
Supplementary Figure 1a						Supplementary Figure 1b
	Unloaded gel		Bioink				Unloaded gel	Bioink
Oscillation strain	Storage modulus (G')	Loss modulus (G'')	Storage modulus (G')	Loss modulus (G'')		Shear rate	Viscosity	Viscosity
%	MPa	MPa	MPa	MPa		1/s	Pa.s	Pa.s
0.0100812	0.077853	0.019661	0.063439	0.013413		0.0100103	23180.9	63496.1
0.0157595	0.078911	0.019	0.064559	0.012945		0.0158494	14416.6	31277.3
0.0252559	0.078039	0.018835	0.065382	0.012548		0.0251184	9665.84	19395.3
0.0393241	0.079752	0.017663	0.065762	0.012687		0.0398111	6105.36	12421.5
0.0628926	0.08017	0.017192	0.066116	0.012501		0.0630943	4252.08	7740.98
0.0998551	0.080291	0.01719	0.066354	0.012359		0.100001	2989.74	5001.2
0.158532	0.080173	0.017131	0.066407	0.012382		0.158495	1830.4	3291.76
0.252575	0.079193	0.017443	0.066439	0.012414		0.251198	1120.69	2199.73
0.408372	0.074841	0.020249	0.066123	0.012544		0.398118	730.05	1409.33
0.716963	0.054713	0.030814	0.065272	0.012881		0.630973	529.695	995.702
1.27364	0.027664	0.032303	0.063327	0.013502		1.00001	343.63	661.348
1.91721	0.015574	0.026937	0.059108	0.015028		1.58495	226.762	440.025
3.10838	0.007771	0.019759	0.049926	0.017708		2.51189	144.094	291.126
4.78397	0.004075	0.01443	0.035291	0.019512		3.98116	92.7674	186.259
7.51982	0.002113	0.010293	0.023521	0.017771		6.30951	59.5227	110.459
11.6518	0.001149	0.007519	0.014068	0.014591		9.99993	37.8839	62.3459
18.1941	0.000647	0.005571	0.008054	0.011105		15.8492	23.8739	41.5307
28.5333	0.000378	0.004182	0.004496	0.00798		25.1191	14.7353	24.0019
45.0596	0.000214	0.003149	0.002487	0.005578		39.8121	8.52468	11.9439
71.7273	0.000114	0.002316	0.001344	0.003827		63.0966	4.62669	5.63089
111.659	7.01e-05	0.001768	0.000723	0.00259		100.001	2.22838	2.35269
175.708	4.43e-05	0.001373	0.000405	0.001731		158.49	0.904408	0.904566
283.677	2.61e-05	0.00101	0.000184	0.001122		251.193	0.34587	0.357373
472.435	3.95e-06	0.00064	5.55e-05	0.000697		398.112	0.153374	0.168244
774.642	-1.3e-05	0.00036	-7e-06	0.000424		630.963	0.0897858	0.0990127
1141.51	-1.5e-05	0.000193	-9.3e-06	0.000267		1000.01	0.0691025	0.0740252

## Sheet: Supplementary Figure 6
Supplementary Figure 6
Sample #	Strain	Day	Fraction dead	Fraction live	Percent dead	Percent live
1	WT	7	0.289556	0.710444	28.9556	71.0444
2	WT	7	0.267377	0.732623	26.7377	73.2623
3	WT	7	0.137754	0.862246	13.7754	86.2246
1	WT	0	0.0305312	0.969469	3.05312	96.9469
2	WT	0	0.0471402	0.95286	4.71402	95.286
3	WT	0	0.0738761	0.926124	7.38761	92.6124
	Summary
			Average		Standard Deviation
	Strain	Day	Dead	Live	Dead	Live
	WT	D0	5.05158	94.9484	2.18687	2.18687
	WT	D7	23.1562	76.8438	8.19941	8.19941

## Sheet: Supplementary Figure 8a
Supplementary Figure 8a															Summary
Measurement #	Sample Treatment	Depth (µM)	O2 (µM)		Measurement #	Sample Treatment	Depth (µM)	O2 (µM)		Measurement #	Sample Treatment	Depth (µM)	O2 (µM)		Sample Treatment	Depth (µM)	Mean	S.E.M
1	Laccase+-riboF-Lysis+	0	423.761		1	WT(SpRSmRGmR)	0	349.839		1	Unloaded	0	269.49		Unloaded	0	270.434	1.43572
1	Laccase+-riboF-Lysis+	-100	417.546		1	WT(SpRSmRGmR)	-50	348.496		1	Unloaded	-50	269.749		Unloaded	-50	270.765	1.27003
1	Laccase+-riboF-Lysis+	-200	403.2		1	WT(SpRSmRGmR)	-100	341.959		1	Unloaded	-100	270.178		Unloaded	-100	271.216	0.95065
1	Laccase+-riboF-Lysis+	-300	390.551		1	WT(SpRSmRGmR)	-150	335.047		1	Unloaded	-150	270.644		Unloaded	-150	271.535	0.75877
1	Laccase+-riboF-Lysis+	-400	374.529		1	WT(SpRSmRGmR)	-200	326.911		1	Unloaded	-200	271.32		Unloaded	-200	272.057	0.64399
1	Laccase+-riboF-Lysis+	-500	355.382		1	WT(SpRSmRGmR)	-250	319.406		1	Unloaded	-250	271.454		Unloaded	-250	272.302	0.57156
1	Laccase+-riboF-Lysis+	-600	337.017		1	WT(SpRSmRGmR)	-300	313.288		1	Unloaded	-300	272.034		Unloaded	-300	272.504	0.56139
1	Laccase+-riboF-Lysis+	-700	317.633		1	WT(SpRSmRGmR)	-350	306.348		1	Unloaded	-350	272.049		Unloaded	-350	272.564	0.51231
1	Laccase+-riboF-Lysis+	-800	298.409		1	WT(SpRSmRGmR)	-400	300.536		1	Unloaded	-400	272.299		Unloaded	-400	272.798	0.45506
1	Laccase+-riboF-Lysis+	-900	286.887		1	WT(SpRSmRGmR)	-450	295.13		1	Unloaded	-450	272.183		Unloaded	-450	272.703	0.74628
1	Laccase+-riboF-Lysis+	-1000	281.014		1	WT(SpRSmRGmR)	-500	293.623		1	Unloaded	-500	272.542		Unloaded	-500	272.831	0.60846
1	Laccase+-riboF-Lysis+	-1100	277.206		1	WT(SpRSmRGmR)	-550	292.255		1	Unloaded	-550	272.171		Unloaded	-550	272.865	0.6121
1	Laccase+-riboF-Lysis+	-1200	275.086		1	WT(SpRSmRGmR)	-600	289.813		1	Unloaded	-600	272.329		Unloaded	-600	272.931	0.67487
1	Laccase+-riboF-Lysis+	-1300	275.559		1	WT(SpRSmRGmR)	-650	289.317		1	Unloaded	-650	272.566		Unloaded	-650	273.108	0.53257
1	Laccase+-riboF-Lysis+	-1400	273.053		1	WT(SpRSmRGmR)	-700	288.457		1	Unloaded	-700	272.502		Unloaded	-700	273.025	0.69137
2	Laccase+-riboF-Lysis+	0	364.829		1	WT(SpRSmRGmR)	-750	287.539		1	Unloaded	-750	272.603		Unloaded	-750	272.952	0.66053
2	Laccase+-riboF-Lysis+	-100	345.633		1	WT(SpRSmRGmR)	-800	287.054		1	Unloaded	-800	272.474		Unloaded	-800	273.054	0.63124
2	Laccase+-riboF-Lysis+	-200	323.231		1	WT(SpRSmRGmR)	-850	285.869		1	Unloaded	-850	272.284		Unloaded	-850	273.077	0.59101
2	Laccase+-riboF-Lysis+	-300	302.134		1	WT(SpRSmRGmR)	-900	285.181		1	Unloaded	-900	272.369		Unloaded	-900	273.129	0.64149
2	Laccase+-riboF-Lysis+	-400	287.148		1	WT(SpRSmRGmR)	-950	283.936		1	Unloaded	-950	272.377		Unloaded	-950	273.178	0.79446
2	Laccase+-riboF-Lysis+	-500	278.974		2	WT(SpRSmRGmR)	0	352.509		2	Unloaded	0	269.143		WT(SpRSmRGmR)	0	345.768	4.9132
2	Laccase+-riboF-Lysis+	-600	274.813		2	WT(SpRSmRGmR)	-50	353.167		2	Unloaded	-50	269.816		WT(SpRSmRGmR)	-100	334.564	5.04799
2	Laccase+-riboF-Lysis+	-700	273.522		2	WT(SpRSmRGmR)	-100	351.001		2	Unloaded	-100	270.181		WT(SpRSmRGmR)	-200	318.574	5.14131
2	Laccase+-riboF-Lysis+	-800	272.509		2	WT(SpRSmRGmR)	-150	346.933		2	Unloaded	-150	270.571		WT(SpRSmRGmR)	-300	304.243	4.78183
2	Laccase+-riboF-Lysis+	-900	271.39		2	WT(SpRSmRGmR)	-200	340.819		2	Unloaded	-200	271.101		WT(SpRSmRGmR)	-400	293.613	3.9606
2	Laccase+-riboF-Lysis+	-1000	271.853		2	WT(SpRSmRGmR)	-250	333.06		2	Unloaded	-250	271.818		WT(SpRSmRGmR)	-500	286.909	3.01375
2	Laccase+-riboF-Lysis+	-1100	271.727		2	WT(SpRSmRGmR)	-300	324.623		2	Unloaded	-300	271.859		WT(SpRSmRGmR)	-600	282.866	2.24774
2	Laccase+-riboF-Lysis+	-1200	272.493		2	WT(SpRSmRGmR)	-350	315.615		2	Unloaded	-350	272.127		WT(SpRSmRGmR)	-700	280.89	1.73297
2	Laccase+-riboF-Lysis+	-1300	272.295		2	WT(SpRSmRGmR)	-400	308.778		2	Unloaded	-400	272.594		WT(SpRSmRGmR)	-800	279.387	1.38794
2	Laccase+-riboF-Lysis+	-1400	272.035		2	WT(SpRSmRGmR)	-450	302.679		2	Unloaded	-450	272.172		WT(SpRSmRGmR)	-900	278.409	1.19211
3	Laccase+-riboF-Lysis+	0	356.651		2	WT(SpRSmRGmR)	-500	298.439		2	Unloaded	-500	272.423		WT(SpRSmRGmR)	-1000	276.568	0.79591
3	Laccase+-riboF-Lysis+	-100	332.327		2	WT(SpRSmRGmR)	-550	294.858		2	Unloaded	-550	272.777		WT(SpRSmRGmR)	-1100	276.204	0.68882
3	Laccase+-riboF-Lysis+	-200	308.54		2	WT(SpRSmRGmR)	-600	292.437		2	Unloaded	-600	272.519		WT(SpRSmRGmR)	-1200	275.856	0.51411
3	Laccase+-riboF-Lysis+	-300	290.26		2	WT(SpRSmRGmR)	-650	290.521		2	Unloaded	-650	272.671		WT(SpRSmRGmR)	-1300	275.382	0.42919
3	Laccase+-riboF-Lysis+	-400	281.047		2	WT(SpRSmRGmR)	-700	289.681		2	Unloaded	-700	272.796		WT(SpRSmRGmR)	-1400	275.003	0.43409
3	Laccase+-riboF-Lysis+	-500	275.983		2	WT(SpRSmRGmR)	-750	288.883		2	Unloaded	-750	272.678		Laccase+-riboF-Lysis+	0	377.879	3.96633
3	Laccase+-riboF-Lysis+	-600	273.363		2	WT(SpRSmRGmR)	-800	287.677		2	Unloaded	-800	272.402		Laccase+-riboF-Lysis+	-100	356.882	4.93571
3	Laccase+-riboF-Lysis+	-700	273.604		2	WT(SpRSmRGmR)	-850	286.863		2	Unloaded	-850	272.817		Laccase+-riboF-Lysis+	-200	332.394	5.6658
3	Laccase+-riboF-Lysis+	-800	272.975		2	WT(SpRSmRGmR)	-900	286.564		2	Unloaded	-900	272.745		Laccase+-riboF-Lysis+	-300	311.521	6.08355
3	Laccase+-riboF-Lysis+	-900	272.805		2	WT(SpRSmRGmR)	-950	284.962		2	Unloaded	-950	272.813		Laccase+-riboF-Lysis+	-400	297.349	5.71758
3	Laccase+-riboF-Lysis+	-1000	272.923		3	WT(SpRSmRGmR)	0	366.347		3	Unloaded	0	269.218		Laccase+-riboF-Lysis+	-500	288.202	4.80557
3	Laccase+-riboF-Lysis+	-1100	272.875		3	WT(SpRSmRGmR)	-100	364.255		3	Unloaded	-50	269.697		Laccase+-riboF-Lysis+	-600	282.212	3.82865
3	Laccase+-riboF-Lysis+	-1200	272.988		3	WT(SpRSmRGmR)	-200	350.117		3	Unloaded	-100	270.419		Laccase+-riboF-Lysis+	-700	279.013	2.67909
3	Laccase+-riboF-Lysis+	-1300	273.267		3	WT(SpRSmRGmR)	-300	329.631		3	Unloaded	-150	270.989		Laccase+-riboF-Lysis+	-800	276.929	1.5427
3	Laccase+-riboF-Lysis+	-1400	272.645		3	WT(SpRSmRGmR)	-400	312.442		3	Unloaded	-200	271.616		Laccase+-riboF-Lysis+	-900	275.202	0.91121
4	Laccase+-riboF-Lysis+	0	377.549		3	WT(SpRSmRGmR)	-500	299.416		3	Unloaded	-250	271.987		Laccase+-riboF-Lysis+	-1000	274.673	0.59174
4	Laccase+-riboF-Lysis+	-100	351.795		3	WT(SpRSmRGmR)	-600	292.265		3	Unloaded	-300	272.481		Laccase+-riboF-Lysis+	-1100	274.078	0.43628
4	Laccase+-riboF-Lysis+	-200	323.123		3	WT(SpRSmRGmR)	-700	288.722		3	Unloaded	-350	272.671		Laccase+-riboF-Lysis+	-1200	274.005	0.35106
4	Laccase+-riboF-Lysis+	-300	301.604		3	WT(SpRSmRGmR)	-800	285.831		3	Unloaded	-400	272.524		Laccase+-riboF-Lysis+	-1300	273.858	0.34806
4	Laccase+-riboF-Lysis+	-400	288.008		3	WT(SpRSmRGmR)	-900	285.553		3	Unloaded	-450	272.849		Laccase+-riboF-Lysis+	-1400	273.719	0.34446
4	Laccase+-riboF-Lysis+	-500	280.718		3	WT(SpRSmRGmR)	-1000	283.49		3	Unloaded	-500	273.123
4	Laccase+-riboF-Lysis+	-600	276.643		3	WT(SpRSmRGmR)	-1100	281.94		3	Unloaded	-550	273.045
4	Laccase+-riboF-Lysis+	-700	274.739		3	WT(SpRSmRGmR)	-1200	278.878		3	Unloaded	-600	273.177
4	Laccase+-riboF-Lysis+	-800	273.353		3	WT(SpRSmRGmR)	-1300	276.136		3	Unloaded	-650	273.132
4	Laccase+-riboF-Lysis+	-900	272.642		3	WT(SpRSmRGmR)	-1400	274.157		3	Unloaded	-700	272.754
4	Laccase+-riboF-Lysis+	-1000	273.029		4	WT(SpRSmRGmR)	0	354.819		3	Unloaded	-750	272.939
4	Laccase+-riboF-Lysis+	-1100	273.359		4	WT(SpRSmRGmR)	-100	326.896		3	Unloaded	-800	273.315
4	Laccase+-riboF-Lysis+	-1200	272.975		4	WT(SpRSmRGmR)	-200	303.64		3	Unloaded	-850	273.254
4	Laccase+-riboF-Lysis+	-1300	273.024		4	WT(SpRSmRGmR)	-300	289.804		3	Unloaded	-900	273.1
4	Laccase+-riboF-Lysis+	-1400	273.393		4	WT(SpRSmRGmR)	-400	282.19		3	Unloaded	-950	273.224
5	Laccase+-riboF-Lysis+	0	379.69		4	WT(SpRSmRGmR)	-500	278.084		4	Unloaded	0	270.479
5	Laccase+-riboF-Lysis+	-100	353.458		4	WT(SpRSmRGmR)	-600	276.425		4	Unloaded	-50	270.443
5	Laccase+-riboF-Lysis+	-200	326.037		4	WT(SpRSmRGmR)	-700	274.673		4	Unloaded	-100	271.059
5	Laccase+-riboF-Lysis+	-300	301.283		4	WT(SpRSmRGmR)	-800	274.88		4	Unloaded	-150	271.501
5	Laccase+-riboF-Lysis+	-400	286.202		4	WT(SpRSmRGmR)	-900	273.7		4	Unloaded	-200	272.123
5	Laccase+-riboF-Lysis+	-500	278.131		4	WT(SpRSmRGmR)	-1000	273.337		4	Unloaded	-250	272.512
5	Laccase+-riboF-Lysis+	-600	274.151		4	WT(SpRSmRGmR)	-1100	272.366		4	Unloaded	-300	272.564
5	Laccase+-riboF-Lysis+	-700	273.432		4	WT(SpRSmRGmR)	-1200	272.748		4	Unloaded	-350	273.077
5	Laccase+-riboF-Lysis+	-800	273.998		4	WT(SpRSmRGmR)	-1300	272.106		4	Unloaded	-400	273.002
5	Laccase+-riboF-Lysis+	-900	271.843		4	WT(SpRSmRGmR)	-1400	271.874		4	Unloaded	-450	273.21
5	Laccase+-riboF-Lysis+	-1000	272.388		5	WT(SpRSmRGmR)	0	348.908		4	Unloaded	-500	273.322
5	Laccase+-riboF-Lysis+	-1100	272.824		5	WT(SpRSmRGmR)	-100	328.678		4	Unloaded	-550	273.351
5	Laccase+-riboF-Lysis+	-1200	272.968		5	WT(SpRSmRGmR)	-200	305.894		4	Unloaded	-600	273.38
5	Laccase+-riboF-Lysis+	-1300	272.813		5	WT(SpRSmRGmR)	-300	290.061		4	Unloaded	-650	273.34
5	Laccase+-riboF-Lysis+	-1400	272.766		5	WT(SpRSmRGmR)	-400	281.915		4	Unloaded	-700	273.582
6	Laccase+-riboF-Lysis+	0	372.464		5	WT(SpRSmRGmR)	-500	278.107		4	Unloaded	-750	273.413
6	Laccase+-riboF-Lysis+	-100	351.843		5	WT(SpRSmRGmR)	-600	276.139		4	Unloaded	-800	273.395
6	Laccase+-riboF-Lysis+	-200	326.339		5	WT(SpRSmRGmR)	-700	275.633		4	Unloaded	-850	273.325
6	Laccase+-riboF-Lysis+	-300	302.453		5	WT(SpRSmRGmR)	-800	273.578		4	Unloaded	-900	273.642
6	Laccase+-riboF-Lysis+	-400	287.105		5	WT(SpRSmRGmR)	-900	273.433		4	Unloaded	-950	273.785
6	Laccase+-riboF-Lysis+	-500	279.547		5	WT(SpRSmRGmR)	-1000	272.476		5	Unloaded	0	270.799
6	Laccase+-riboF-Lysis+	-600	274.572		5	WT(SpRSmRGmR)	-1100	272.54		5	Unloaded	-50	271.499
6	Laccase+-riboF-Lysis+	-700	274.006		5	WT(SpRSmRGmR)	-1200	272.407		5	Unloaded	-100	271.522
6	Laccase+-riboF-Lysis+	-800	273.265		5	WT(SpRSmRGmR)	-1300	272.229		5	Unloaded	-150	272.086
6	Laccase+-riboF-Lysis+	-900	272.875		5	WT(SpRSmRGmR)	-1400	272.65		5	Unloaded	-200	272.699
6	Laccase+-riboF-Lysis+	-1000	272.873		6	WT(SpRSmRGmR)	0	367.079		5	Unloaded	-250	272.993
6	Laccase+-riboF-Lysis+	-1100	272.395		6	WT(SpRSmRGmR)	-100	340.139		5	Unloaded	-300	273.12
6	Laccase+-riboF-Lysis+	-1200	272.765		6	WT(SpRSmRGmR)	-200	314.857		5	Unloaded	-350	273.211
6	Laccase+-riboF-Lysis+	-1300	273.494		6	WT(SpRSmRGmR)	-300	298.601		5	Unloaded	-400	273.595
6	Laccase+-riboF-Lysis+	-1400	273.282		6	WT(SpRSmRGmR)	-400	289.059		5	Unloaded	-450	273.401
7	Laccase+-riboF-Lysis+	0	358.077		6	WT(SpRSmRGmR)	-500	283.901		5	Unloaded	-500	273.715
7	Laccase+-riboF-Lysis+	-100	328.958		6	WT(SpRSmRGmR)	-600	280.383		5	Unloaded	-550	273.642
7	Laccase+-riboF-Lysis+	-200	301.579		6	WT(SpRSmRGmR)	-700	278.416		5	Unloaded	-600	273.675
7	Laccase+-riboF-Lysis+	-300	284.85		6	WT(SpRSmRGmR)	-800	277.174		5	Unloaded	-650	273.826
7	Laccase+-riboF-Lysis+	-400	276.938		6	WT(SpRSmRGmR)	-900	276.664		5	Unloaded	-700	273.763
7	Laccase+-riboF-Lysis+	-500	274.591		6	WT(SpRSmRGmR)	-1000	275.764		5	Unloaded	-750	273.911
7	Laccase+-riboF-Lysis+	-600	273.658		6	WT(SpRSmRGmR)	-1100	275.888		5	Unloaded	-800	274.178
7	Laccase+-riboF-Lysis+	-700	273.172		6	WT(SpRSmRGmR)	-1200	275.322		5	Unloaded	-850	274.031
7	Laccase+-riboF-Lysis+	-800	273.376		6	WT(SpRSmRGmR)	-1300	275.25		5	Unloaded	-900	274.219
7	Laccase+-riboF-Lysis+	-900	273.659		6	WT(SpRSmRGmR)	-1400	274.462		5	Unloaded	-950	274.164
7	Laccase+-riboF-Lysis+	-1000	273.357		7	WT(SpRSmRGmR)	0	313.802		6	Unloaded	0	268.948
7	Laccase+-riboF-Lysis+	-1100	273.367		7	WT(SpRSmRGmR)	-100	302.779		6	Unloaded	-50	269.37
7	Laccase+-riboF-Lysis+	-1200	272.899		7	WT(SpRSmRGmR)	-200	291.434		6	Unloaded	-100	269.796
7	Laccase+-riboF-Lysis+	-1300	273.015		7	WT(SpRSmRGmR)	-300	281.993		6	Unloaded	-150	270.158
7	Laccase+-riboF-Lysis+	-1400	275.147		7	WT(SpRSmRGmR)	-400	277.461		6	Unloaded	-200	271.174
8	Laccase+-riboF-Lysis+	0	385.72		7	WT(SpRSmRGmR)	-500	275.387		6	Unloaded	-250	271.464
8	Laccase+-riboF-Lysis+	-100	364.734		7	WT(SpRSmRGmR)	-600	274.702		6	Unloaded	-300	271.937
8	Laccase+-riboF-Lysis+	-200	341.122		7	WT(SpRSmRGmR)	-700	274.755		6	Unloaded	-350	272.22
8	Laccase+-riboF-Lysis+	-300	320.145		7	WT(SpRSmRGmR)	-800	274.799		6	Unloaded	-400	272.394
8	Laccase+-riboF-Lysis+	-400	308.172		7	WT(SpRSmRGmR)	-900	274.24		6	Unloaded	-450	272.334
8	Laccase+-riboF-Lysis+	-500	297.724		7	WT(SpRSmRGmR)	-1000	274.333		6	Unloaded	-500	272.286
8	Laccase+-riboF-Lysis+	-600	290.336		7	WT(SpRSmRGmR)	-1100	274.353		6	Unloaded	-550	272.288
8	Laccase+-riboF-Lysis+	-700	284.104		7	WT(SpRSmRGmR)	-1200	274.61		6	Unloaded	-600	272.438
8	Laccase+-riboF-Lysis+	-800	280.85		7	WT(SpRSmRGmR)	-1300	274.455		6	Unloaded	-650	272.492
8	Laccase+-riboF-Lysis+	-900	278.765		7	WT(SpRSmRGmR)	-1400	274.579		6	Unloaded	-700	272.583
8	Laccase+-riboF-Lysis+	-1000	276.817		8	WT(SpRSmRGmR)	0	313.028		6	Unloaded	-750	272.477
8	Laccase+-riboF-Lysis+	-1100	276.776		8	WT(SpRSmRGmR)	-100	302.707		6	Unloaded	-800	272.537
8	Laccase+-riboF-Lysis+	-1200	276.451		8	WT(SpRSmRGmR)	-200	291.541		6	Unloaded	-850	272.787
8	Laccase+-riboF-Lysis+	-1300	276.495		8	WT(SpRSmRGmR)	-300	282.561		6	Unloaded	-900	272.371
8	Laccase+-riboF-Lysis+	-1400	276.495		8	WT(SpRSmRGmR)	-400	278.149		6	Unloaded	-950	272.326
9	Laccase+-riboF-Lysis+	0	382.908		8	WT(SpRSmRGmR)	-500	276.42		7	Unloaded	0	268.714
9	Laccase+-riboF-Lysis+	-100	371.093		8	WT(SpRSmRGmR)	-600	275.046		7	Unloaded	-50	269.651
9	Laccase+-riboF-Lysis+	-200	355.045		8	WT(SpRSmRGmR)	-700	275.118		7	Unloaded	-100	270.365
9	Laccase+-riboF-Lysis+	-300	337.429		8	WT(SpRSmRGmR)	-800	274.995		7	Unloaded	-150	270.951
9	Laccase+-riboF-Lysis+	-400	317.278		8	WT(SpRSmRGmR)	-900	275.262		7	Unloaded	-200	271.73
9	Laccase+-riboF-Lysis+	-500	299.685		8	WT(SpRSmRGmR)	-1000	275.8		7	Unloaded	-250	271.937
9	Laccase+-riboF-Lysis+	-600	286.243		8	WT(SpRSmRGmR)	-1100	275.817		7	Unloaded	-300	272.392
9	Laccase+-riboF-Lysis+	-700	279.375		8	WT(SpRSmRGmR)	-1200	275.899		7	Unloaded	-350	272.623
9	Laccase+-riboF-Lysis+	-800	278.089		8	WT(SpRSmRGmR)	-1300	275.858		7	Unloaded	-400	272.644
9	Laccase+-riboF-Lysis+	-900	276.642		8	WT(SpRSmRGmR)	-1400	275.789		7	Unloaded	-450	272.877
9	Laccase+-riboF-Lysis+	-1000	276.475		9	WT(SpRSmRGmR)	0	321.206		7	Unloaded	-500	272.815
9	Laccase+-riboF-Lysis+	-1100	276.408		9	WT(SpRSmRGmR)	-100	313.531		7	Unloaded	-550	273.175
9	Laccase+-riboF-Lysis+	-1200	275.368		9	WT(SpRSmRGmR)	-200	300.451		7	Unloaded	-600	272.851
9	Laccase+-riboF-Lysis+	-1300	276.444		9	WT(SpRSmRGmR)	-300	289.616		7	Unloaded	-650	272.611
9	Laccase+-riboF-Lysis+	-1400	276.462		9	WT(SpRSmRGmR)	-400	281.091		7	Unloaded	-700	273.12
10	Laccase+-riboF-Lysis+	0	394.221		9	WT(SpRSmRGmR)	-500	277.752		7	Unloaded	-750	273.029
10	Laccase+-riboF-Lysis+	-100	364.4		9	WT(SpRSmRGmR)	-600	276.438		7	Unloaded	-800	273.099
10	Laccase+-riboF-Lysis+	-200	331.498		9	WT(SpRSmRGmR)	-700	276.547		7	Unloaded	-850	273.045
10	Laccase+-riboF-Lysis+	-300	305.862		9	WT(SpRSmRGmR)	-800	276.073		7	Unloaded	-900	273.213
10	Laccase+-riboF-Lysis+	-400	289.938		9	WT(SpRSmRGmR)	-900	276.133		7	Unloaded	-950	272.932
10	Laccase+-riboF-Lysis+	-500	283.026		9	WT(SpRSmRGmR)	-1000	275.849		8	Unloaded	0	270.111
10	Laccase+-riboF-Lysis+	-600	279.797		9	WT(SpRSmRGmR)	-1100	276.156		8	Unloaded	-50	270.71
10	Laccase+-riboF-Lysis+	-700	278.884		9	WT(SpRSmRGmR)	-1200	276.357		8	Unloaded	-100	271.694
10	Laccase+-riboF-Lysis+	-800	276.893		9	WT(SpRSmRGmR)	-1300	276.429		8	Unloaded	-150	272.211
10	Laccase+-riboF-Lysis+	-900	275.421		9	WT(SpRSmRGmR)	-1400	--		8	Unloaded	-200	272.708
10	Laccase+-riboF-Lysis+	-1000	275.184		10	WT(SpRSmRGmR)	0	346.99		8	Unloaded	-250	273.239
10	Laccase+-riboF-Lysis+	-1100	275.972		10	WT(SpRSmRGmR)	-100	334.685		8	Unloaded	-300	273.015
10	Laccase+-riboF-Lysis+	-1200	275.074		10	WT(SpRSmRGmR)	-200	315.913		8	Unloaded	-350	273.383
10	Laccase+-riboF-Lysis+	-1300	273.957		10	WT(SpRSmRGmR)	-300	298.671		8	Unloaded	-400	273.323
10	Laccase+-riboF-Lysis+	-1400	274.588		10	WT(SpRSmRGmR)	-400	287.12		8	Unloaded	-450	273.276
11	Laccase+-riboF-Lysis+	0	370.838		10	WT(SpRSmRGmR)	-500	280.965		8	Unloaded	-500	273.381
11	Laccase+-riboF-Lysis+	-100	344.768		10	WT(SpRSmRGmR)	-600	278.424		8	Unloaded	-550	273.156
11	Laccase+-riboF-Lysis+	-200	315.694		10	WT(SpRSmRGmR)	-700	277.281		8	Unloaded	-600	273.409
11	Laccase+-riboF-Lysis+	-300	295.707		10	WT(SpRSmRGmR)	-800	276.803		8	Unloaded	-650	273.527
11	Laccase+-riboF-Lysis+	-400	286.173		10	WT(SpRSmRGmR)	-900	276.214		8	Unloaded	-700	273.067
11	Laccase+-riboF-Lysis+	-500	281.619		10	WT(SpRSmRGmR)	-1000	276.057		8	Unloaded	-750	273.235
11	Laccase+-riboF-Lysis+	-600	277.731		10	WT(SpRSmRGmR)	-1100	276.39		8	Unloaded	-800	273.421
11	Laccase+-riboF-Lysis+	-700	276.765		10	WT(SpRSmRGmR)	-1200	276.413		8	Unloaded	-850	273.345
11	Laccase+-riboF-Lysis+	-800	275.822		10	WT(SpRSmRGmR)	-1300	276.514		8	Unloaded	-900	273.512
11	Laccase+-riboF-Lysis+	-900	275.276		10	WT(SpRSmRGmR)	-1400	276.193		8	Unloaded	-950	273.195
11	Laccase+-riboF-Lysis+	-1000	274.811		11	WT(SpRSmRGmR)	0	329.795		9	Unloaded	0	271.184
11	Laccase+-riboF-Lysis+	-1100	274.059		11	WT(SpRSmRGmR)	-100	320.756		9	Unloaded	-50	271.49
11	Laccase+-riboF-Lysis+	-1200	274.059		11	WT(SpRSmRGmR)	-200	305.372		9	Unloaded	-100	272.073
11	Laccase+-riboF-Lysis+	-1300	273.516		11	WT(SpRSmRGmR)	-300	290.778		9	Unloaded	-150	272.617
11	Laccase+-riboF-Lysis+	-1400	274.372		11	WT(SpRSmRGmR)	-400	282.2		9	Unloaded	-200	272.99
12	Laccase+-riboF-Lysis+	0	384.769		11	WT(SpRSmRGmR)	-500	278.492		9	Unloaded	-250	272.896
12	Laccase+-riboF-Lysis+	-100	362.776		11	WT(SpRSmRGmR)	-600	276.565		9	Unloaded	-300	272.869
12	Laccase+-riboF-Lysis+	-200	334.875		11	WT(SpRSmRGmR)	-700	276.653		9	Unloaded	-350	272.946
12	Laccase+-riboF-Lysis+	-300	309.657		11	WT(SpRSmRGmR)	-800	276.466		9	Unloaded	-400	273.173
12	Laccase+-riboF-Lysis+	-400	292.813		11	WT(SpRSmRGmR)	-900	276.58		9	Unloaded	-450	273.664
12	Laccase+-riboF-Lysis+	-500	282.815		11	WT(SpRSmRGmR)	-1000	276.481		9	Unloaded	-500	273.262
12	Laccase+-riboF-Lysis+	-600	278.805		11	WT(SpRSmRGmR)	-1100	276.589		9	Unloaded	-550	273.393
12	Laccase+-riboF-Lysis+	-700	276.803		11	WT(SpRSmRGmR)	-1200	276.446		9	Unloaded	-600	273.426
12	Laccase+-riboF-Lysis+	-800	277.14		11	WT(SpRSmRGmR)	-1300	276.331		9	Unloaded	-650	273.703
12	Laccase+-riboF-Lysis+	-900	275.184		11	WT(SpRSmRGmR)	-1400	276.7		9	Unloaded	-700	273.697
12	Laccase+-riboF-Lysis+	-1000	275.023		12	WT(SpRSmRGmR)	0	336.287		9	Unloaded	-750	273.452
12	Laccase+-riboF-Lysis+	-1100	274.202		12	WT(SpRSmRGmR)	-100	327.08		9	Unloaded	-800	273.649
12	Laccase+-riboF-Lysis+	-1200	275.082		12	WT(SpRSmRGmR)	-200	312.7		9	Unloaded	-850	273.672
12	Laccase+-riboF-Lysis+	-1300	274.681		12	WT(SpRSmRGmR)	-300	297.96		9	Unloaded	-900	273.554
12	Laccase+-riboF-Lysis+	-1400	272.727		12	WT(SpRSmRGmR)	-400	287.97		9	Unloaded	-950	274.876
13	Laccase+-riboF-Lysis+	0	374.083		12	WT(SpRSmRGmR)	-500	281.849		10	Unloaded	0	268.252
13	Laccase+-riboF-Lysis+	-100	358.933		12	WT(SpRSmRGmR)	-600	278.216		10	Unloaded	-50	268.541
13	Laccase+-riboF-Lysis+	-200	334.706		12	WT(SpRSmRGmR)	-700	276.954		10	Unloaded	-100	270.277
13	Laccase+-riboF-Lysis+	-300	312.407		12	WT(SpRSmRGmR)	-800	276.083		10	Unloaded	-150	271.012
13	Laccase+-riboF-Lysis+	-400	295.896		12	WT(SpRSmRGmR)	-900	275.701		10	Unloaded	-200	271.594
13	Laccase+-riboF-Lysis+	-500	284.971		12	WT(SpRSmRGmR)	-1000	276.404		10	Unloaded	-250	272.775
13	Laccase+-riboF-Lysis+	-600	280.145		12	WT(SpRSmRGmR)	-1100	275.653		10	Unloaded	-300	273.77
13	Laccase+-riboF-Lysis+	-700	276.574		12	WT(SpRSmRGmR)	-1200	275.497		10	Unloaded	-350	273.112
13	Laccase+-riboF-Lysis+	-800	276.344		12	WT(SpRSmRGmR)	-1300	275.513		10	Unloaded	-400	273.662
13	Laccase+-riboF-Lysis+	-900	275.235		12	WT(SpRSmRGmR)	-1400	275.956		10	Unloaded	-450	274.181
13	Laccase+-riboF-Lysis+	-1000	275.142		13	WT(SpRSmRGmR)	0	350.691		10	Unloaded	-500	273.844
13	Laccase+-riboF-Lysis+	-1100	274.372		13	WT(SpRSmRGmR)	-100	350.691		10	Unloaded	-550	273.893
13	Laccase+-riboF-Lysis+	-1200	274.039		13	WT(SpRSmRGmR)	-200	338.453		10	Unloaded	-600	274.141
13	Laccase+-riboF-Lysis+	-1300	272.901		13	WT(SpRSmRGmR)	-300	328.265		10	Unloaded	-650	274.007
13	Laccase+-riboF-Lysis+	-1400	273.111		13	WT(SpRSmRGmR)	-400	316.448		10	Unloaded	-700	274.539
14	Laccase+-riboF-Lysis+	0	367.809		13	WT(SpRSmRGmR)	-500	304.57		10	Unloaded	-750	274.011
14	Laccase+-riboF-Lysis+	-100	348.399		13	WT(SpRSmRGmR)	-600	295.871		10	Unloaded	-800	274.224
14	Laccase+-riboF-Lysis+	-200	328.203		13	WT(SpRSmRGmR)	-700	290.393		10	Unloaded	-850	274.155
14	Laccase+-riboF-Lysis+	-300	306.915		13	WT(SpRSmRGmR)	-800	285.844		10	Unloaded	-900	274.157
14	Laccase+-riboF-Lysis+	-400	292.724		13	WT(SpRSmRGmR)	-900	281.517		10	Unloaded	-950	274.116
14	Laccase+-riboF-Lysis+	-500	284.504		13	WT(SpRSmRGmR)	-1000	278.311		11	Unloaded	0	272.165
14	Laccase+-riboF-Lysis+	-600	278.8		13	WT(SpRSmRGmR)	-1100	278.436		11	Unloaded	-50	271.693
14	Laccase+-riboF-Lysis+	-700	276.082		13	WT(SpRSmRGmR)	-1200	276.01		11	Unloaded	-100	271.598
14	Laccase+-riboF-Lysis+	-800	275.206		13	WT(SpRSmRGmR)	-1300	276.124		11	Unloaded	-150	271.634
14	Laccase+-riboF-Lysis+	-900	274.554		13	WT(SpRSmRGmR)	-1400	275.967		11	Unloaded	-200	271.82
14	Laccase+-riboF-Lysis+	-1000	274.078		14	WT(SpRSmRGmR)	0	370.419		11	Unloaded	-250	271.858
14	Laccase+-riboF-Lysis+	-1100	274.777		14	WT(SpRSmRGmR)	-100	362.587		11	Unloaded	-300	271.581
14	Laccase+-riboF-Lysis+	-1200	273.645		14	WT(SpRSmRGmR)	-200	351.371		11	Unloaded	-350	271.808
14	Laccase+-riboF-Lysis+	-1300	273.674		14	WT(SpRSmRGmR)	-300	338.698		11	Unloaded	-400	272.605
14	Laccase+-riboF-Lysis+	-1400	273.596		14	WT(SpRSmRGmR)	-400	325.095		11	Unloaded	-450	272.364
15	Laccase+-riboF-Lysis+	0	371.181		14	WT(SpRSmRGmR)	-500	312.063		11	Unloaded	-500	272.123
15	Laccase+-riboF-Lysis+	-100	353.859		14	WT(SpRSmRGmR)	-600	300.5		11	Unloaded	-550	272.467
15	Laccase+-riboF-Lysis+	-200	328.862		14	WT(SpRSmRGmR)	-700	292.156		11	Unloaded	-600	271.813
15	Laccase+-riboF-Lysis+	-300	306.712		14	WT(SpRSmRGmR)	-800	286.573		11	Unloaded	-650	273.533
15	Laccase+-riboF-Lysis+	-400	291.941		14	WT(SpRSmRGmR)	-900	283.172		11	Unloaded	-700	272.489
15	Laccase+-riboF-Lysis+	-500	283.084		14	WT(SpRSmRGmR)	-1000	280.252		11	Unloaded	-750	271.359
15	Laccase+-riboF-Lysis+	-600	278.06		14	WT(SpRSmRGmR)	-1100	278.149		11	Unloaded	-800	272.322
15	Laccase+-riboF-Lysis+	-700	275.593		14	WT(SpRSmRGmR)	-1200	277.39		11	Unloaded	-850	272.607
15	Laccase+-riboF-Lysis+	-800	274.719		14	WT(SpRSmRGmR)	-1300	276.522		11	Unloaded	-900	272.377
15	Laccase+-riboF-Lysis+	-900	274.156		14	WT(SpRSmRGmR)	-1400	275.568		11	Unloaded	-950	272.666
15	Laccase+-riboF-Lysis+	-1000	272.552		15	WT(SpRSmRGmR)	0	364.804		12	Unloaded	0	272.006
15	Laccase+-riboF-Lysis+	-1100	273.305		15	WT(SpRSmRGmR)	-100	350.713		12	Unloaded	-50	271.628
15	Laccase+-riboF-Lysis+	-1200	271.866		15	WT(SpRSmRGmR)	-200	329.134		12	Unloaded	-100	272.14
15	Laccase+-riboF-Lysis+	-1300	271.76		15	WT(SpRSmRGmR)	-300	309.094		12	Unloaded	-150	272.122
15	Laccase+-riboF-Lysis+	-1400	271.987		15	WT(SpRSmRGmR)	-400	293.734		12	Unloaded	-200	272.294
16	Laccase+-riboF-Lysis+	0	381.509		15	WT(SpRSmRGmR)	-500	284.573		12	Unloaded	-250	271.854
16	Laccase+-riboF-Lysis+	-100	359.589		15	WT(SpRSmRGmR)	-600	279.772		12	Unloaded	-300	272.213
16	Laccase+-riboF-Lysis+	-200	336.247		15	WT(SpRSmRGmR)	-700	277.911		12	Unloaded	-350	271.869
16	Laccase+-riboF-Lysis+	-300	316.359		15	WT(SpRSmRGmR)	-800	276.984		12	Unloaded	-400	272.271
16	Laccase+-riboF-Lysis+	-400	301.668		15	WT(SpRSmRGmR)	-900	276.229		12	Unloaded	-450	271.286
16	Laccase+-riboF-Lysis+	-500	290.481		15	WT(SpRSmRGmR)	-1000	276.829		12	Unloaded	-500	272.085
16	Laccase+-riboF-Lysis+	-600	281.248		15	WT(SpRSmRGmR)	-1100	276.377		12	Unloaded	-550	271.532
16	Laccase+-riboF-Lysis+	-700	279.926		15	WT(SpRSmRGmR)	-1200	278.155		12	Unloaded	-600	271.823
16	Laccase+-riboF-Lysis+	-800	277.921		15	WT(SpRSmRGmR)	-1300	276.498		12	Unloaded	-650	272.272
16	Laccase+-riboF-Lysis+	-900	275.899		15	WT(SpRSmRGmR)	-1400	276.138		12	Unloaded	-700	271.67
16	Laccase+-riboF-Lysis+	-1000	277.244							12	Unloaded	-750	272.292
16	Laccase+-riboF-Lysis+	-1100	271.627							12	Unloaded	-800	272.443
16	Laccase+-riboF-Lysis+	-1200	276.316							12	Unloaded	-850	272.269
16	Laccase+-riboF-Lysis+	-1300	274.839							12	Unloaded	-900	272.353
16	Laccase+-riboF-Lysis+	-1400	273.847							12	Unloaded	-950	271.869
										13	Unloaded	0	272.034
										13	Unloaded	-50	272.27
										13	Unloaded	-100	271.714
										13	Unloaded	-150	272.081
										13	Unloaded	-200	272.023
										13	Unloaded	-250	272.553
										13	Unloaded	-300	272.309
										13	Unloaded	-350	272.15
										13	Unloaded	-400	272.557
										13	Unloaded	-450	271.953
										13	Unloaded	-500	272.134
										13	Unloaded	-550	272.61
										13	Unloaded	-600	272.518
										13	Unloaded	-650	272.992
										13	Unloaded	-700	272.465
										13	Unloaded	-750	272.817
										13	Unloaded	-800	272.524
										13	Unloaded	-850	272.289
										13	Unloaded	-900	272.902
										13	Unloaded	-950	272.818
										14	Unloaded	0	271.19
										14	Unloaded	-50	271.923
										14	Unloaded	-100	272.681
										14	Unloaded	-150	272.228
										14	Unloaded	-200	272.731
										14	Unloaded	-250	272.395
										14	Unloaded	-300	272.682
										14	Unloaded	-350	272.778
										14	Unloaded	-400	272.441
										14	Unloaded	-450	272.363
										14	Unloaded	-500	272.238
										14	Unloaded	-550	272.749
										14	Unloaded	-600	273.169
										14	Unloaded	-650	272.87
										14	Unloaded	-700	273.113
										14	Unloaded	-750	272.815
										14	Unloaded	-800	272.998
										14	Unloaded	-850	273.056
										14	Unloaded	-900	272.771
										14	Unloaded	-950	273.093
										15	Unloaded	0	272.777
										15	Unloaded	-50	272.999
										15	Unloaded	-100	272.547
										15	Unloaded	-150	272.216
										15	Unloaded	-200	272.937
										15	Unloaded	-250	272.791
										15	Unloaded	-300	272.737
										15	Unloaded	-350	272.442
										15	Unloaded	-400	272.881
										15	Unloaded	-450	272.432
										15	Unloaded	-500	273.177
										15	Unloaded	-550	272.726
										15	Unloaded	-600	273.302
										15	Unloaded	-650	273.071
										15	Unloaded	-700	273.23
										15	Unloaded	-750	273.242
										15	Unloaded	-800	272.833
										15	Unloaded	-850	273.222
										15	Unloaded	-900	273.649
										15	Unloaded	-950	273.41

## Sheet: Supplementary Figure 8b & 8c
Supplementary Figure 8b																Supplementary Figure 8c
Measurement #		Unloaded	WT(SpRSmRGmR)	Laccase+-riboF-Lysis+			Summary									Measurement #	Sample Treatment	Net Photosynthesis (nmol O2 cm-2 s-1)			Summary
1	O2 surface(µM)	269.49	349.839	423.761			Sample Treatment	Mean	Standard Deviation	S.E. of mean	1st Quartile (Q1)	Median	3rd Quartile (Q3)	Interquartile Range (Q3 - Q1)		1	Laccase+-riboF-Lysis+	0.03957			Sample Treatment	Mean	Standard Deviation	S.E. of mean	1st Quartile (Q1)	Median	3rd Quartile (Q3)	Interquartile Range (Q3 - Q1)
2	O2 surface(µM)	269.143	352.509	364.829		O2 surface(µM)	Unloaded	270.434	1.43572	0.3707	269.143	270.479	272.006	2.86339		2	Laccase+-riboF-Lysis+	0.04106		Net Photosynthesis	Laccase+-riboF-Lysis+	0.05054	0.00907	0.00234	0.043	0.04879	0.06082	0.01782
3	O2 surface(µM)	269.218	366.347	356.651		O2 surface(µM)	WT(SpRSmRGmR)	345.768	19.0287	4.9132	329.795	349.839	364.804	35.0085		3	Laccase+-riboF-Lysis+	0.04637
4	O2 surface(µM)	270.48	354.819	377.549		O2 surface(µM)	Laccase+-riboF-Lysis+	377.637	16.3916	4.23228	367.809	374.083	384.769	16.9603		4	Laccase+-riboF-Lysis+	0.05693
5	O2 surface(µM)	270.799	348.908	379.69												5	Laccase+-riboF-Lysis+	0.06243
6	O2 surface(µM)	268.948	367.079	372.464												6	Laccase+-riboF-Lysis+	0.05562
7	O2 surface(µM)	268.714	313.802	358.077												7	Laccase+-riboF-Lysis+	0.06082
8	O2 surface(µM)	270.111	313.028	385.72												8	Laccase+-riboF-Lysis+	0.043
9	O2 surface(µM)	271.184	321.206	382.908												9	Laccase+-riboF-Lysis+	0.03777
10	O2 surface(µM)	268.252	346.99	394.221												10	Laccase+-riboF-Lysis+	0.06172
11	O2 surface(µM)	272.165	329.795	370.838												11	Laccase+-riboF-Lysis+	0.05413
12	O2 surface(µM)	272.006	336.287	384.769												12	Laccase+-riboF-Lysis+	0.06283
13	O2 surface(µM)	272.034	350.691	374.083												13	Laccase+-riboF-Lysis+	0.04879
14	O2 surface(µM)	271.19	370.419	367.809												14	Laccase+-riboF-Lysis+	0.04382
15	O2 surface(µM)	272.777	364.804	371.181												15	Laccase+-riboF-Lysis+	0.04328

## Sheet: Supplementary Figure 8d
Supplementary Figure 8d
Measurement #	Sample Treatment	Irradiance (µmol photons m-2 s-1)	ETR		Sample Treatment	Irradiance	ETR (best fit)
1	WT(SpRSmRGmR)	1	0		WT(SpRSmRGmR)	1	0.09969
1	WT(SpRSmRGmR)	2	0.2		WT(SpRSmRGmR)	1.66667	0.16613
1	WT(SpRSmRGmR)	24	2.3		WT(SpRSmRGmR)	1.88889	0.18828
1	WT(SpRSmRGmR)	44	3.8		WT(SpRSmRGmR)	2	0.19935
1	WT(SpRSmRGmR)	82	5.4		WT(SpRSmRGmR)	2.11111	0.21042
1	WT(SpRSmRGmR)	146	7.5		WT(SpRSmRGmR)	2.33333	0.23256
1	WT(SpRSmRGmR)	223	6.9		WT(SpRSmRGmR)	2.55556	0.25469
2	WT(SpRSmRGmR)	1	0.1		WT(SpRSmRGmR)	2.77778	0.27682
2	WT(SpRSmRGmR)	2	0.3		WT(SpRSmRGmR)	3	0.29895
2	WT(SpRSmRGmR)	24	2.6		WT(SpRSmRGmR)	3.22222	0.32107
2	WT(SpRSmRGmR)	44	4.1		WT(SpRSmRGmR)	3.44444	0.34319
2	WT(SpRSmRGmR)	82	6.5		WT(SpRSmRGmR)	3.66667	0.36531
2	WT(SpRSmRGmR)	146	8.1		WT(SpRSmRGmR)	3.88889	0.38742
2	WT(SpRSmRGmR)	223	7.3		WT(SpRSmRGmR)	4.11111	0.40952
3	WT(SpRSmRGmR)	1	0.1		WT(SpRSmRGmR)	4.33333	0.43162
3	WT(SpRSmRGmR)	2	0.3		WT(SpRSmRGmR)	4.55556	0.45371
3	WT(SpRSmRGmR)	24	2.5		WT(SpRSmRGmR)	4.77778	0.47579
3	WT(SpRSmRGmR)	44	4.3		WT(SpRSmRGmR)	5	0.49787
3	WT(SpRSmRGmR)	82	6.9		WT(SpRSmRGmR)	5.22222	0.51994
3	WT(SpRSmRGmR)	146	8.5		WT(SpRSmRGmR)	5.44444	0.54201
3	WT(SpRSmRGmR)	223	9.1		WT(SpRSmRGmR)	5.66667	0.56407
4	WT(SpRSmRGmR)	1	0		WT(SpRSmRGmR)	5.88889	0.58611
4	WT(SpRSmRGmR)	2	0.2		WT(SpRSmRGmR)	6.11111	0.60816
4	WT(SpRSmRGmR)	24	1.9		WT(SpRSmRGmR)	6.33333	0.63019
4	WT(SpRSmRGmR)	44	3.4		WT(SpRSmRGmR)	6.55556	0.65221
4	WT(SpRSmRGmR)	82	5.1		WT(SpRSmRGmR)	6.77778	0.67423
4	WT(SpRSmRGmR)	146	6.5		WT(SpRSmRGmR)	7	0.69623
4	WT(SpRSmRGmR)	223	7.4		WT(SpRSmRGmR)	7.22222	0.71823
5	WT(SpRSmRGmR)	1	0.1		WT(SpRSmRGmR)	7.44444	0.74021
5	WT(SpRSmRGmR)	2	0.3		WT(SpRSmRGmR)	7.66667	0.76219
5	WT(SpRSmRGmR)	24	2.7		WT(SpRSmRGmR)	7.88889	0.78415
5	WT(SpRSmRGmR)	44	4.3		WT(SpRSmRGmR)	8.11111	0.8061
5	WT(SpRSmRGmR)	82	7.2		WT(SpRSmRGmR)	8.33333	0.82805
5	WT(SpRSmRGmR)	146	9.5		WT(SpRSmRGmR)	8.55556	0.84998
5	WT(SpRSmRGmR)	223	10.2		WT(SpRSmRGmR)	8.77778	0.8719
1	Laccase+-riboF-Lysis+	1	0		WT(SpRSmRGmR)	9	0.8938
1	Laccase+-riboF-Lysis+	2	0.2		WT(SpRSmRGmR)	9.22222	0.9157
1	Laccase+-riboF-Lysis+	24	1.7		WT(SpRSmRGmR)	9.44444	0.93758
1	Laccase+-riboF-Lysis+	44	3		WT(SpRSmRGmR)	9.66667	0.95945
1	Laccase+-riboF-Lysis+	82	5.3		WT(SpRSmRGmR)	9.88889	0.9813
1	Laccase+-riboF-Lysis+	146	7.3		WT(SpRSmRGmR)	10.1111	1.00315
1	Laccase+-riboF-Lysis+	223	8		WT(SpRSmRGmR)	10.3333	1.02497
2	Laccase+-riboF-Lysis+	1	0		WT(SpRSmRGmR)	10.5556	1.04679
2	Laccase+-riboF-Lysis+	2	0.2		WT(SpRSmRGmR)	10.7778	1.06859
2	Laccase+-riboF-Lysis+	24	1.8		WT(SpRSmRGmR)	11	1.09037
2	Laccase+-riboF-Lysis+	44	2.9		WT(SpRSmRGmR)	11.2222	1.11214
2	Laccase+-riboF-Lysis+	82	4.5		WT(SpRSmRGmR)	11.4444	1.13389
2	Laccase+-riboF-Lysis+	146	6.9		WT(SpRSmRGmR)	11.6667	1.15563
2	Laccase+-riboF-Lysis+	223	8.1		WT(SpRSmRGmR)	11.8889	1.17736
3	Laccase+-riboF-Lysis+	1	0		WT(SpRSmRGmR)	12.1111	1.19906
3	Laccase+-riboF-Lysis+	2	0.2		WT(SpRSmRGmR)	12.3333	1.22075
3	Laccase+-riboF-Lysis+	24	1.8		WT(SpRSmRGmR)	12.5556	1.24242
3	Laccase+-riboF-Lysis+	44	3.2		WT(SpRSmRGmR)	12.7778	1.26408
3	Laccase+-riboF-Lysis+	82	5.6		WT(SpRSmRGmR)	13	1.28572
3	Laccase+-riboF-Lysis+	146	7.5		WT(SpRSmRGmR)	13.2222	1.30734
3	Laccase+-riboF-Lysis+	223	9.1		WT(SpRSmRGmR)	13.4444	1.32894
4	Laccase+-riboF-Lysis+	1	0		WT(SpRSmRGmR)	13.6667	1.35053
4	Laccase+-riboF-Lysis+	2	0.2		WT(SpRSmRGmR)	13.8889	1.3721
4	Laccase+-riboF-Lysis+	24	1.7		WT(SpRSmRGmR)	14.1111	1.39364
4	Laccase+-riboF-Lysis+	44	2.8		WT(SpRSmRGmR)	14.3333	1.41517
4	Laccase+-riboF-Lysis+	82	5		WT(SpRSmRGmR)	14.5556	1.43668
4	Laccase+-riboF-Lysis+	146	6.3		WT(SpRSmRGmR)	14.7778	1.45817
4	Laccase+-riboF-Lysis+	223	7.9		WT(SpRSmRGmR)	15	1.47964
5	Laccase+-riboF-Lysis+	1	0		WT(SpRSmRGmR)	15.2222	1.50109
5	Laccase+-riboF-Lysis+	2	0.2		WT(SpRSmRGmR)	15.4444	1.52252
5	Laccase+-riboF-Lysis+	24	1.6		WT(SpRSmRGmR)	15.6667	1.54393
5	Laccase+-riboF-Lysis+	44	2.7		WT(SpRSmRGmR)	15.8889	1.56532
5	Laccase+-riboF-Lysis+	82	4.9		WT(SpRSmRGmR)	16.1111	1.58668
5	Laccase+-riboF-Lysis+	146	6.7		WT(SpRSmRGmR)	16.3333	1.60803
5	Laccase+-riboF-Lysis+	223	7		WT(SpRSmRGmR)	16.5556	1.62935
					WT(SpRSmRGmR)	16.7778	1.65065
					WT(SpRSmRGmR)	17	1.67193
					WT(SpRSmRGmR)	17.2222	1.69319
					WT(SpRSmRGmR)	17.4444	1.71442
					WT(SpRSmRGmR)	17.6667	1.73563
					WT(SpRSmRGmR)	17.8889	1.75682
					WT(SpRSmRGmR)	18.1111	1.77798
					WT(SpRSmRGmR)	18.3333	1.79912
					WT(SpRSmRGmR)	18.5556	1.82024
					WT(SpRSmRGmR)	18.7778	1.84133
					WT(SpRSmRGmR)	19	1.8624
					WT(SpRSmRGmR)	19.2222	1.88344
					WT(SpRSmRGmR)	19.4444	1.90446
					WT(SpRSmRGmR)	19.6667	1.92545
					WT(SpRSmRGmR)	19.8889	1.94641
					WT(SpRSmRGmR)	20.1111	1.96735
					WT(SpRSmRGmR)	20.3333	1.98827
					WT(SpRSmRGmR)	20.5556	2.00916
					WT(SpRSmRGmR)	20.7778	2.03002
					WT(SpRSmRGmR)	21	2.05085
					WT(SpRSmRGmR)	21.2222	2.07166
					WT(SpRSmRGmR)	21.4444	2.09244
					WT(SpRSmRGmR)	21.6667	2.11319
					WT(SpRSmRGmR)	21.8889	2.13391
					WT(SpRSmRGmR)	22.1111	2.15461
					WT(SpRSmRGmR)	22.3333	2.17528
					WT(SpRSmRGmR)	22.5556	2.19592
					WT(SpRSmRGmR)	22.7778	2.21653
					WT(SpRSmRGmR)	23	2.23711
					WT(SpRSmRGmR)	23.2222	2.25767
					WT(SpRSmRGmR)	23.4444	2.27819
					WT(SpRSmRGmR)	23.6667	2.29868
					WT(SpRSmRGmR)	23.8889	2.31915
					WT(SpRSmRGmR)	24	2.32937
					WT(SpRSmRGmR)	24.1111	2.33958
					WT(SpRSmRGmR)	24.3333	2.35998
					WT(SpRSmRGmR)	24.5556	2.38036
					WT(SpRSmRGmR)	24.7778	2.4007
					WT(SpRSmRGmR)	25	2.42101
					WT(SpRSmRGmR)	25.2222	2.44129
					WT(SpRSmRGmR)	25.4444	2.46154
					WT(SpRSmRGmR)	25.6667	2.48176
					WT(SpRSmRGmR)	25.8889	2.50194
					WT(SpRSmRGmR)	26.1111	2.5221
					WT(SpRSmRGmR)	26.3333	2.54222
					WT(SpRSmRGmR)	26.5556	2.56231
					WT(SpRSmRGmR)	26.7778	2.58237
					WT(SpRSmRGmR)	27	2.60239
					WT(SpRSmRGmR)	27.2222	2.62238
					WT(SpRSmRGmR)	27.4444	2.64234
					WT(SpRSmRGmR)	27.6667	2.66226
					WT(SpRSmRGmR)	27.8889	2.68215
					WT(SpRSmRGmR)	28.1111	2.70201
					WT(SpRSmRGmR)	28.3333	2.72183
					WT(SpRSmRGmR)	28.5556	2.74162
					WT(SpRSmRGmR)	28.7778	2.76137
					WT(SpRSmRGmR)	29	2.78109
					WT(SpRSmRGmR)	29.2222	2.80078
					WT(SpRSmRGmR)	29.4444	2.82043
					WT(SpRSmRGmR)	29.6667	2.84004
					WT(SpRSmRGmR)	29.8889	2.85962
					WT(SpRSmRGmR)	30.1111	2.87917
					WT(SpRSmRGmR)	30.3333	2.89867
					WT(SpRSmRGmR)	30.5556	2.91815
					WT(SpRSmRGmR)	30.7778	2.93758
					WT(SpRSmRGmR)	31	2.95698
					WT(SpRSmRGmR)	31.2222	2.97635
					WT(SpRSmRGmR)	31.4444	2.99568
					WT(SpRSmRGmR)	31.6667	3.01497
					WT(SpRSmRGmR)	31.8889	3.03422
					WT(SpRSmRGmR)	32.1111	3.05344
					WT(SpRSmRGmR)	32.3333	3.07262
					WT(SpRSmRGmR)	32.5556	3.09176
					WT(SpRSmRGmR)	32.7778	3.11087
					WT(SpRSmRGmR)	33	3.12993
					WT(SpRSmRGmR)	33.2222	3.14896
					WT(SpRSmRGmR)	33.4444	3.16796
					WT(SpRSmRGmR)	33.6667	3.18691
					WT(SpRSmRGmR)	33.8889	3.20582
					WT(SpRSmRGmR)	34.1111	3.2247
					WT(SpRSmRGmR)	34.3333	3.24354
					WT(SpRSmRGmR)	34.5556	3.26234
					WT(SpRSmRGmR)	34.7778	3.2811
					WT(SpRSmRGmR)	35	3.29982
					WT(SpRSmRGmR)	35.2222	3.31851
					WT(SpRSmRGmR)	35.4444	3.33715
					WT(SpRSmRGmR)	35.6667	3.35575
					WT(SpRSmRGmR)	35.8889	3.37432
					WT(SpRSmRGmR)	36.1111	3.39284
					WT(SpRSmRGmR)	36.3333	3.41133
					WT(SpRSmRGmR)	36.5556	3.42977
					WT(SpRSmRGmR)	36.7778	3.44818
					WT(SpRSmRGmR)	37	3.46654
					WT(SpRSmRGmR)	37.2222	3.48487
					WT(SpRSmRGmR)	37.4444	3.50315
					WT(SpRSmRGmR)	37.6667	3.5214
					WT(SpRSmRGmR)	37.8889	3.5396
					WT(SpRSmRGmR)	38.1111	3.55776
					WT(SpRSmRGmR)	38.3333	3.57588
					WT(SpRSmRGmR)	38.5556	3.59396
					WT(SpRSmRGmR)	38.7778	3.612
					WT(SpRSmRGmR)	39	3.63
					WT(SpRSmRGmR)	39.2222	3.64796
					WT(SpRSmRGmR)	39.4444	3.66587
					WT(SpRSmRGmR)	39.6667	3.68374
					WT(SpRSmRGmR)	39.8889	3.70158
					WT(SpRSmRGmR)	40.1111	3.71937
					WT(SpRSmRGmR)	40.3333	3.73711
					WT(SpRSmRGmR)	40.5556	3.75482
					WT(SpRSmRGmR)	40.7778	3.77248
					WT(SpRSmRGmR)	41	3.79011
					WT(SpRSmRGmR)	41.2222	3.80769
					WT(SpRSmRGmR)	41.4444	3.82522
					WT(SpRSmRGmR)	41.6667	3.84272
					WT(SpRSmRGmR)	41.8889	3.86017
					WT(SpRSmRGmR)	42.1111	3.87758
					WT(SpRSmRGmR)	42.3333	3.89495
					WT(SpRSmRGmR)	42.5556	3.91227
					WT(SpRSmRGmR)	42.7778	3.92955
					WT(SpRSmRGmR)	43	3.94679
					WT(SpRSmRGmR)	43.2222	3.96398
					WT(SpRSmRGmR)	43.4444	3.98113
					WT(SpRSmRGmR)	43.6667	3.99824
					WT(SpRSmRGmR)	43.8889	4.01531
					WT(SpRSmRGmR)	44	4.02382
					WT(SpRSmRGmR)	44.1111	4.03233
					WT(SpRSmRGmR)	44.3333	4.04931
					WT(SpRSmRGmR)	44.5556	4.06624
					WT(SpRSmRGmR)	44.7778	4.08313
					WT(SpRSmRGmR)	45	4.09998
					WT(SpRSmRGmR)	45.2222	4.11678
					WT(SpRSmRGmR)	45.4444	4.13354
					WT(SpRSmRGmR)	45.6667	4.15026
					WT(SpRSmRGmR)	45.8889	4.16693
					WT(SpRSmRGmR)	46.1111	4.18356
					WT(SpRSmRGmR)	46.3333	4.20015
					WT(SpRSmRGmR)	46.5556	4.21669
					WT(SpRSmRGmR)	46.7778	4.23318
					WT(SpRSmRGmR)	47	4.24963
					WT(SpRSmRGmR)	47.2222	4.26604
					WT(SpRSmRGmR)	47.4444	4.2824
					WT(SpRSmRGmR)	47.6667	4.29872
					WT(SpRSmRGmR)	47.8889	4.315
					WT(SpRSmRGmR)	48.1111	4.33123
					WT(SpRSmRGmR)	48.3333	4.34741
					WT(SpRSmRGmR)	48.5556	4.36355
					WT(SpRSmRGmR)	48.7778	4.37965
					WT(SpRSmRGmR)	49	4.3957
					WT(SpRSmRGmR)	49.2222	4.41171
					WT(SpRSmRGmR)	49.4444	4.42767
					WT(SpRSmRGmR)	49.6667	4.44359
					WT(SpRSmRGmR)	49.8889	4.45946
					WT(SpRSmRGmR)	50.1111	4.47529
					WT(SpRSmRGmR)	50.3333	4.49107
					WT(SpRSmRGmR)	50.5556	4.50681
					WT(SpRSmRGmR)	50.7778	4.5225
					WT(SpRSmRGmR)	51	4.53815
					WT(SpRSmRGmR)	51.2222	4.55375
					WT(SpRSmRGmR)	51.4444	4.56931
					WT(SpRSmRGmR)	51.6667	4.58483
					WT(SpRSmRGmR)	51.8889	4.60029
					WT(SpRSmRGmR)	52.1111	4.61572
					WT(SpRSmRGmR)	52.3333	4.6311
					WT(SpRSmRGmR)	52.5556	4.64643
					WT(SpRSmRGmR)	52.7778	4.66172
					WT(SpRSmRGmR)	53	4.67696
					WT(SpRSmRGmR)	53.2222	4.69216
					WT(SpRSmRGmR)	53.4444	4.70731
					WT(SpRSmRGmR)	53.6667	4.72242
					WT(SpRSmRGmR)	53.8889	4.73748
					WT(SpRSmRGmR)	54.1111	4.7525
					WT(SpRSmRGmR)	54.3333	4.76747
					WT(SpRSmRGmR)	54.5556	4.7824
					WT(SpRSmRGmR)	54.7778	4.79728
					WT(SpRSmRGmR)	55	4.81211
					WT(SpRSmRGmR)	55.2222	4.82691
					WT(SpRSmRGmR)	55.4444	4.84165
					WT(SpRSmRGmR)	55.6667	4.85635
					WT(SpRSmRGmR)	55.8889	4.87101
					WT(SpRSmRGmR)	56.1111	4.88562
					WT(SpRSmRGmR)	56.3333	4.90019
					WT(SpRSmRGmR)	56.5556	4.91471
					WT(SpRSmRGmR)	56.7778	4.92918
					WT(SpRSmRGmR)	57	4.94361
					WT(SpRSmRGmR)	57.2222	4.95799
					WT(SpRSmRGmR)	57.4444	4.97233
					WT(SpRSmRGmR)	57.6667	4.98663
					WT(SpRSmRGmR)	57.8889	5.00088
					WT(SpRSmRGmR)	58.1111	5.01508
					WT(SpRSmRGmR)	58.3333	5.02924
					WT(SpRSmRGmR)	58.5556	5.04336
					WT(SpRSmRGmR)	58.7778	5.05742
					WT(SpRSmRGmR)	59	5.07145
					WT(SpRSmRGmR)	59.2222	5.08543
					WT(SpRSmRGmR)	59.4444	5.09936
					WT(SpRSmRGmR)	59.6667	5.11325
					WT(SpRSmRGmR)	59.8889	5.12709
					WT(SpRSmRGmR)	60.1111	5.14089
					WT(SpRSmRGmR)	60.3333	5.15465
					WT(SpRSmRGmR)	60.5556	5.16836
					WT(SpRSmRGmR)	60.7778	5.18202
					WT(SpRSmRGmR)	61	5.19564
					WT(SpRSmRGmR)	61.2222	5.20922
					WT(SpRSmRGmR)	61.4444	5.22275
					WT(SpRSmRGmR)	61.6667	5.23623
					WT(SpRSmRGmR)	61.8889	5.24967
					WT(SpRSmRGmR)	62.1111	5.26307
					WT(SpRSmRGmR)	62.3333	5.27642
					WT(SpRSmRGmR)	62.5556	5.28973
					WT(SpRSmRGmR)	62.7778	5.30299
					WT(SpRSmRGmR)	63	5.31621
					WT(SpRSmRGmR)	63.2222	5.32938
					WT(SpRSmRGmR)	63.4444	5.34251
					WT(SpRSmRGmR)	63.6667	5.35559
					WT(SpRSmRGmR)	63.8889	5.36863
					WT(SpRSmRGmR)	64.1111	5.38163
					WT(SpRSmRGmR)	64.3333	5.39458
					WT(SpRSmRGmR)	64.5556	5.40749
					WT(SpRSmRGmR)	64.7778	5.42035
					WT(SpRSmRGmR)	65	5.43317
					WT(SpRSmRGmR)	65.2222	5.44595
					WT(SpRSmRGmR)	65.4444	5.45868
					WT(SpRSmRGmR)	65.6667	5.47136
					WT(SpRSmRGmR)	65.8889	5.48401
					WT(SpRSmRGmR)	66.1111	5.49661
					WT(SpRSmRGmR)	66.3333	5.50916
					WT(SpRSmRGmR)	66.5556	5.52167
					WT(SpRSmRGmR)	66.7778	5.53414
					WT(SpRSmRGmR)	67	5.54657
					WT(SpRSmRGmR)	67.2222	5.55895
					WT(SpRSmRGmR)	67.4444	5.57128
					WT(SpRSmRGmR)	67.6667	5.58358
					WT(SpRSmRGmR)	67.8889	5.59583
					WT(SpRSmRGmR)	68.1111	5.60803
					WT(SpRSmRGmR)	68.3333	5.6202
					WT(SpRSmRGmR)	68.5556	5.63232
					WT(SpRSmRGmR)	68.7778	5.64439
					WT(SpRSmRGmR)	69	5.65643
					WT(SpRSmRGmR)	69.2222	5.66842
					WT(SpRSmRGmR)	69.4444	5.68037
					WT(SpRSmRGmR)	69.6667	5.69227
					WT(SpRSmRGmR)	69.8889	5.70413
					WT(SpRSmRGmR)	70.1111	5.71595
					WT(SpRSmRGmR)	70.3333	5.72773
					WT(SpRSmRGmR)	70.5556	5.73946
					WT(SpRSmRGmR)	70.7778	5.75115
					WT(SpRSmRGmR)	71	5.7628
					WT(SpRSmRGmR)	71.2222	5.77441
					WT(SpRSmRGmR)	71.4444	5.78597
					WT(SpRSmRGmR)	71.6667	5.79749
					WT(SpRSmRGmR)	71.8889	5.80897
					WT(SpRSmRGmR)	72.1111	5.82041
					WT(SpRSmRGmR)	72.3333	5.8318
					WT(SpRSmRGmR)	72.5556	5.84316
					WT(SpRSmRGmR)	72.7778	5.85447
					WT(SpRSmRGmR)	73	5.86574
					WT(SpRSmRGmR)	73.2222	5.87696
					WT(SpRSmRGmR)	73.4444	5.88815
					WT(SpRSmRGmR)	73.6667	5.89929
					WT(SpRSmRGmR)	73.8889	5.91039
					WT(SpRSmRGmR)	74.1111	5.92145
					WT(SpRSmRGmR)	74.3333	5.93247
					WT(SpRSmRGmR)	74.5556	5.94345
					WT(SpRSmRGmR)	74.7778	5.95439
					WT(SpRSmRGmR)	75	5.96528
					WT(SpRSmRGmR)	75.2222	5.97614
					WT(SpRSmRGmR)	75.4444	5.98695
					WT(SpRSmRGmR)	75.6667	5.99772
					WT(SpRSmRGmR)	75.8889	6.00845
					WT(SpRSmRGmR)	76.1111	6.01914
					WT(SpRSmRGmR)	76.3333	6.02979
					WT(SpRSmRGmR)	76.5556	6.0404
					WT(SpRSmRGmR)	76.7778	6.05097
					WT(SpRSmRGmR)	77	6.0615
					WT(SpRSmRGmR)	77.2222	6.07198
					WT(SpRSmRGmR)	77.4444	6.08243
					WT(SpRSmRGmR)	77.6667	6.09284
					WT(SpRSmRGmR)	77.8889	6.10321
					WT(SpRSmRGmR)	78.1111	6.11353
					WT(SpRSmRGmR)	78.3333	6.12382
					WT(SpRSmRGmR)	78.5556	6.13407
					WT(SpRSmRGmR)	78.7778	6.14427
					WT(SpRSmRGmR)	79	6.15444
					WT(SpRSmRGmR)	79.2222	6.16457
					WT(SpRSmRGmR)	79.4444	6.17466
					WT(SpRSmRGmR)	79.6667	6.18471
					WT(SpRSmRGmR)	79.8889	6.19472
					WT(SpRSmRGmR)	80.1111	6.20469
					WT(SpRSmRGmR)	80.3333	6.21462
					WT(SpRSmRGmR)	80.5556	6.22451
					WT(SpRSmRGmR)	80.7778	6.23437
					WT(SpRSmRGmR)	81	6.24418
					WT(SpRSmRGmR)	81.2222	6.25396
					WT(SpRSmRGmR)	81.4444	6.26369
					WT(SpRSmRGmR)	81.6667	6.27339
					WT(SpRSmRGmR)	81.8889	6.28305
					WT(SpRSmRGmR)	82	6.28787
					WT(SpRSmRGmR)	82.1111	6.29267
					WT(SpRSmRGmR)	82.3333	6.30226
					WT(SpRSmRGmR)	82.5556	6.3118
					WT(SpRSmRGmR)	82.7778	6.32131
					WT(SpRSmRGmR)	83	6.33078
					WT(SpRSmRGmR)	83.2222	6.34021
					WT(SpRSmRGmR)	83.4444	6.3496
					WT(SpRSmRGmR)	83.6667	6.35896
					WT(SpRSmRGmR)	83.8889	6.36827
					WT(SpRSmRGmR)	84.1111	6.37756
					WT(SpRSmRGmR)	84.3333	6.3868
					WT(SpRSmRGmR)	84.5556	6.396
					WT(SpRSmRGmR)	84.7778	6.40517
					WT(SpRSmRGmR)	85	6.4143
					WT(SpRSmRGmR)	85.2222	6.4234
					WT(SpRSmRGmR)	85.4444	6.43245
					WT(SpRSmRGmR)	85.6667	6.44147
					WT(SpRSmRGmR)	85.8889	6.45046
					WT(SpRSmRGmR)	86.1111	6.4594
					WT(SpRSmRGmR)	86.3333	6.46832
					WT(SpRSmRGmR)	86.5556	6.47719
					WT(SpRSmRGmR)	86.7778	6.48603
					WT(SpRSmRGmR)	87	6.49483
					WT(SpRSmRGmR)	87.2222	6.50359
					WT(SpRSmRGmR)	87.4444	6.51232
					WT(SpRSmRGmR)	87.6667	6.52101
					WT(SpRSmRGmR)	87.8889	6.52967
					WT(SpRSmRGmR)	88.1111	6.53829
					WT(SpRSmRGmR)	88.3333	6.54688
					WT(SpRSmRGmR)	88.5556	6.55543
					WT(SpRSmRGmR)	88.7778	6.56394
					WT(SpRSmRGmR)	89	6.57242
					WT(SpRSmRGmR)	89.2222	6.58087
					WT(SpRSmRGmR)	89.4444	6.58928
					WT(SpRSmRGmR)	89.6667	6.59765
					WT(SpRSmRGmR)	89.8889	6.60599
					WT(SpRSmRGmR)	90.1111	6.61429
					WT(SpRSmRGmR)	90.3333	6.62256
					WT(SpRSmRGmR)	90.5556	6.6308
					WT(SpRSmRGmR)	90.7778	6.639
					WT(SpRSmRGmR)	91	6.64716
					WT(SpRSmRGmR)	91.2222	6.65529
					WT(SpRSmRGmR)	91.4444	6.66339
					WT(SpRSmRGmR)	91.6667	6.67145
					WT(SpRSmRGmR)	91.8889	6.67948
					WT(SpRSmRGmR)	92.1111	6.68748
					WT(SpRSmRGmR)	92.3333	6.69544
					WT(SpRSmRGmR)	92.5556	6.70337
					WT(SpRSmRGmR)	92.7778	6.71126
					WT(SpRSmRGmR)	93	6.71912
					WT(SpRSmRGmR)	93.2222	6.72695
					WT(SpRSmRGmR)	93.4444	6.73474
					WT(SpRSmRGmR)	93.6667	6.7425
					WT(SpRSmRGmR)	93.8889	6.75023
					WT(SpRSmRGmR)	94.1111	6.75792
					WT(SpRSmRGmR)	94.3333	6.76558
					WT(SpRSmRGmR)	94.5556	6.77321
					WT(SpRSmRGmR)	94.7778	6.78081
					WT(SpRSmRGmR)	95	6.78837
					WT(SpRSmRGmR)	95.2222	6.7959
					WT(SpRSmRGmR)	95.4444	6.8034
					WT(SpRSmRGmR)	95.6667	6.81087
					WT(SpRSmRGmR)	95.8889	6.8183
					WT(SpRSmRGmR)	96.1111	6.8257
					WT(SpRSmRGmR)	96.3333	6.83307
					WT(SpRSmRGmR)	96.5556	6.84041
					WT(SpRSmRGmR)	96.7778	6.84772
					WT(SpRSmRGmR)	97	6.85499
					WT(SpRSmRGmR)	97.2222	6.86224
					WT(SpRSmRGmR)	97.4444	6.86945
					WT(SpRSmRGmR)	97.6667	6.87663
					WT(SpRSmRGmR)	97.8889	6.88378
					WT(SpRSmRGmR)	98.1111	6.8909
					WT(SpRSmRGmR)	98.3333	6.89798
					WT(SpRSmRGmR)	98.5556	6.90504
					WT(SpRSmRGmR)	98.7778	6.91207
					WT(SpRSmRGmR)	99	6.91906
					WT(SpRSmRGmR)	99.2222	6.92602
					WT(SpRSmRGmR)	99.4444	6.93296
					WT(SpRSmRGmR)	99.6667	6.93986
					WT(SpRSmRGmR)	99.8889	6.94673
					WT(SpRSmRGmR)	100.111	6.95358
					WT(SpRSmRGmR)	100.333	6.96039
					WT(SpRSmRGmR)	100.556	6.96717
					WT(SpRSmRGmR)	100.778	6.97392
					WT(SpRSmRGmR)	101	6.98065
					WT(SpRSmRGmR)	101.222	6.98734
					WT(SpRSmRGmR)	101.444	6.994
					WT(SpRSmRGmR)	101.667	7.00064
					WT(SpRSmRGmR)	101.889	7.00724
					WT(SpRSmRGmR)	102.111	7.01382
					WT(SpRSmRGmR)	102.333	7.02036
					WT(SpRSmRGmR)	102.556	7.02688
					WT(SpRSmRGmR)	102.778	7.03337
					WT(SpRSmRGmR)	103	7.03983
					WT(SpRSmRGmR)	103.222	7.04626
					WT(SpRSmRGmR)	103.444	7.05266
					WT(SpRSmRGmR)	103.667	7.05903
					WT(SpRSmRGmR)	103.889	7.06538
					WT(SpRSmRGmR)	104.111	7.0717
					WT(SpRSmRGmR)	104.333	7.07798
					WT(SpRSmRGmR)	104.556	7.08424
					WT(SpRSmRGmR)	104.778	7.09048
					WT(SpRSmRGmR)	105	7.09668
					WT(SpRSmRGmR)	105.222	7.10286
					WT(SpRSmRGmR)	105.444	7.10901
					WT(SpRSmRGmR)	105.667	7.11513
					WT(SpRSmRGmR)	105.889	7.12122
					WT(SpRSmRGmR)	106.111	7.12729
					WT(SpRSmRGmR)	106.333	7.13332
					WT(SpRSmRGmR)	106.556	7.13934
					WT(SpRSmRGmR)	106.778	7.14532
					WT(SpRSmRGmR)	107	7.15128
					WT(SpRSmRGmR)	107.222	7.15721
					WT(SpRSmRGmR)	107.444	7.16311
					WT(SpRSmRGmR)	107.667	7.16899
					WT(SpRSmRGmR)	107.889	7.17484
					WT(SpRSmRGmR)	108.111	7.18066
					WT(SpRSmRGmR)	108.333	7.18646
					WT(SpRSmRGmR)	108.556	7.19223
					WT(SpRSmRGmR)	108.778	7.19797
					WT(SpRSmRGmR)	109	7.20369
					WT(SpRSmRGmR)	109.222	7.20938
					WT(SpRSmRGmR)	109.444	7.21505
					WT(SpRSmRGmR)	109.667	7.22069
					WT(SpRSmRGmR)	109.889	7.2263
					WT(SpRSmRGmR)	110.111	7.23189
					WT(SpRSmRGmR)	110.333	7.23746
					WT(SpRSmRGmR)	110.556	7.24299
					WT(SpRSmRGmR)	110.778	7.24851
					WT(SpRSmRGmR)	111	7.25399
					WT(SpRSmRGmR)	111.222	7.25946
					WT(SpRSmRGmR)	111.444	7.26489
					WT(SpRSmRGmR)	111.667	7.2703
					WT(SpRSmRGmR)	111.889	7.27569
					WT(SpRSmRGmR)	112.111	7.28105
					WT(SpRSmRGmR)	112.333	7.28639
					WT(SpRSmRGmR)	112.556	7.2917
					WT(SpRSmRGmR)	112.778	7.29699
					WT(SpRSmRGmR)	113	7.30226
					WT(SpRSmRGmR)	113.222	7.3075
					WT(SpRSmRGmR)	113.444	7.31271
					WT(SpRSmRGmR)	113.667	7.3179
					WT(SpRSmRGmR)	113.889	7.32307
					WT(SpRSmRGmR)	114.111	7.32822
					WT(SpRSmRGmR)	114.333	7.33334
					WT(SpRSmRGmR)	114.556	7.33843
					WT(SpRSmRGmR)	114.778	7.3435
					WT(SpRSmRGmR)	115	7.34855
					WT(SpRSmRGmR)	115.222	7.35358
					WT(SpRSmRGmR)	115.444	7.35858
					WT(SpRSmRGmR)	115.667	7.36356
					WT(SpRSmRGmR)	115.889	7.36851
					WT(SpRSmRGmR)	116.111	7.37345
					WT(SpRSmRGmR)	116.333	7.37835
					WT(SpRSmRGmR)	116.556	7.38324
					WT(SpRSmRGmR)	116.778	7.3881
					WT(SpRSmRGmR)	117	7.39295
					WT(SpRSmRGmR)	117.222	7.39776
					WT(SpRSmRGmR)	117.444	7.40256
					WT(SpRSmRGmR)	117.667	7.40733
					WT(SpRSmRGmR)	117.889	7.41208
					WT(SpRSmRGmR)	118.111	7.41681
					WT(SpRSmRGmR)	118.333	7.42152
					WT(SpRSmRGmR)	118.556	7.4262
					WT(SpRSmRGmR)	118.778	7.43087
					WT(SpRSmRGmR)	119	7.43551
					WT(SpRSmRGmR)	119.222	7.44012
					WT(SpRSmRGmR)	119.444	7.44472
					WT(SpRSmRGmR)	119.667	7.4493
					WT(SpRSmRGmR)	119.889	7.45385
					WT(SpRSmRGmR)	120.111	7.45838
					WT(SpRSmRGmR)	120.333	7.46289
					WT(SpRSmRGmR)	120.556	7.46738
					WT(SpRSmRGmR)	120.778	7.47185
					WT(SpRSmRGmR)	121	7.4763
					WT(SpRSmRGmR)	121.222	7.48072
					WT(SpRSmRGmR)	121.444	7.48513
					WT(SpRSmRGmR)	121.667	7.48951
					WT(SpRSmRGmR)	121.889	7.49388
					WT(SpRSmRGmR)	122.111	7.49822
					WT(SpRSmRGmR)	122.333	7.50254
					WT(SpRSmRGmR)	122.556	7.50684
					WT(SpRSmRGmR)	122.778	7.51113
					WT(SpRSmRGmR)	123	7.51539
					WT(SpRSmRGmR)	123.222	7.51963
					WT(SpRSmRGmR)	123.444	7.52385
					WT(SpRSmRGmR)	123.667	7.52805
					WT(SpRSmRGmR)	123.889	7.53223
					WT(SpRSmRGmR)	124.111	7.53639
					WT(SpRSmRGmR)	124.333	7.54053
					WT(SpRSmRGmR)	124.556	7.54465
					WT(SpRSmRGmR)	124.778	7.54875
					WT(SpRSmRGmR)	125	7.55283
					WT(SpRSmRGmR)	125.222	7.5569
					WT(SpRSmRGmR)	125.444	7.56094
					WT(SpRSmRGmR)	125.667	7.56496
					WT(SpRSmRGmR)	125.889	7.56897
					WT(SpRSmRGmR)	126.111	7.57295
					WT(SpRSmRGmR)	126.333	7.57692
					WT(SpRSmRGmR)	126.556	7.58087
					WT(SpRSmRGmR)	126.778	7.58479
					WT(SpRSmRGmR)	127	7.5887
					WT(SpRSmRGmR)	127.222	7.59259
					WT(SpRSmRGmR)	127.444	7.59647
					WT(SpRSmRGmR)	127.667	7.60032
					WT(SpRSmRGmR)	127.889	7.60415
					WT(SpRSmRGmR)	128.111	7.60797
					WT(SpRSmRGmR)	128.333	7.61177
					WT(SpRSmRGmR)	128.556	7.61555
					WT(SpRSmRGmR)	128.778	7.61931
					WT(SpRSmRGmR)	129	7.62305
					WT(SpRSmRGmR)	129.222	7.62678
					WT(SpRSmRGmR)	129.444	7.63049
					WT(SpRSmRGmR)	129.667	7.63417
					WT(SpRSmRGmR)	129.889	7.63785
					WT(SpRSmRGmR)	130.111	7.6415
					WT(SpRSmRGmR)	130.333	7.64514
					WT(SpRSmRGmR)	130.556	7.64876
					WT(SpRSmRGmR)	130.778	7.65236
					WT(SpRSmRGmR)	131	7.65594
					WT(SpRSmRGmR)	131.222	7.65951
					WT(SpRSmRGmR)	131.444	7.66306
					WT(SpRSmRGmR)	131.667	7.66659
					WT(SpRSmRGmR)	131.889	7.6701
					WT(SpRSmRGmR)	132.111	7.6736
					WT(SpRSmRGmR)	132.333	7.67708
					WT(SpRSmRGmR)	132.556	7.68054
					WT(SpRSmRGmR)	132.778	7.68399
					WT(SpRSmRGmR)	133	7.68742
					WT(SpRSmRGmR)	133.222	7.69084
					WT(SpRSmRGmR)	133.444	7.69423
					WT(SpRSmRGmR)	133.667	7.69761
					WT(SpRSmRGmR)	133.889	7.70098
					WT(SpRSmRGmR)	134.111	7.70432
					WT(SpRSmRGmR)	134.333	7.70766
					WT(SpRSmRGmR)	134.556	7.71097
					WT(SpRSmRGmR)	134.778	7.71427
					WT(SpRSmRGmR)	135	7.71755
					WT(SpRSmRGmR)	135.222	7.72082
					WT(SpRSmRGmR)	135.444	7.72407
					WT(SpRSmRGmR)	135.667	7.7273
					WT(SpRSmRGmR)	135.889	7.73052
					WT(SpRSmRGmR)	136.111	7.73373
					WT(SpRSmRGmR)	136.333	7.73691
					WT(SpRSmRGmR)	136.556	7.74009
					WT(SpRSmRGmR)	136.778	7.74324
					WT(SpRSmRGmR)	137	7.74638
					WT(SpRSmRGmR)	137.222	7.74951
					WT(SpRSmRGmR)	137.444	7.75262
					WT(SpRSmRGmR)	137.667	7.75572
					WT(SpRSmRGmR)	137.889	7.7588
					WT(SpRSmRGmR)	138.111	7.76186
					WT(SpRSmRGmR)	138.333	7.76491
					WT(SpRSmRGmR)	138.556	7.76795
					WT(SpRSmRGmR)	138.778	7.77097
					WT(SpRSmRGmR)	139	7.77397
					WT(SpRSmRGmR)	139.222	7.77696
					WT(SpRSmRGmR)	139.444	7.77994
					WT(SpRSmRGmR)	139.667	7.7829
					WT(SpRSmRGmR)	139.889	7.78584
					WT(SpRSmRGmR)	140.111	7.78878
					WT(SpRSmRGmR)	140.333	7.79169
					WT(SpRSmRGmR)	140.556	7.7946
					WT(SpRSmRGmR)	140.778	7.79749
					WT(SpRSmRGmR)	141	7.80036
					WT(SpRSmRGmR)	141.222	7.80322
					WT(SpRSmRGmR)	141.444	7.80607
					WT(SpRSmRGmR)	141.667	7.8089
					WT(SpRSmRGmR)	141.889	7.81172
					WT(SpRSmRGmR)	142.111	7.81452
					WT(SpRSmRGmR)	142.333	7.81731
					WT(SpRSmRGmR)	142.556	7.82009
					WT(SpRSmRGmR)	142.778	7.82285
					WT(SpRSmRGmR)	143	7.8256
					WT(SpRSmRGmR)	143.222	7.82834
					WT(SpRSmRGmR)	143.444	7.83106
					WT(SpRSmRGmR)	143.667	7.83377
					WT(SpRSmRGmR)	143.889	7.83646
					WT(SpRSmRGmR)	144.111	7.83914
					WT(SpRSmRGmR)	144.333	7.84181
					WT(SpRSmRGmR)	144.556	7.84447
					WT(SpRSmRGmR)	144.778	7.84711
					WT(SpRSmRGmR)	145	7.84974
					WT(SpRSmRGmR)	145.222	7.85236
					WT(SpRSmRGmR)	145.444	7.85496
					WT(SpRSmRGmR)	145.667	7.85755
					WT(SpRSmRGmR)	145.889	7.86013
					WT(SpRSmRGmR)	146	7.86141
					WT(SpRSmRGmR)	146.111	7.86269
					WT(SpRSmRGmR)	146.333	7.86524
					WT(SpRSmRGmR)	146.556	7.86778
					WT(SpRSmRGmR)	146.778	7.87031
					WT(SpRSmRGmR)	147	7.87282
					WT(SpRSmRGmR)	147.222	7.87532
					WT(SpRSmRGmR)	147.444	7.87781
					WT(SpRSmRGmR)	147.667	7.88029
					WT(SpRSmRGmR)	147.889	7.88275
					WT(SpRSmRGmR)	148.111	7.8852
					WT(SpRSmRGmR)	148.333	7.88764
					WT(SpRSmRGmR)	148.556	7.89007
					WT(SpRSmRGmR)	148.778	7.89249
					WT(SpRSmRGmR)	149	7.89489
					WT(SpRSmRGmR)	149.222	7.89728
					WT(SpRSmRGmR)	149.444	7.89966
					WT(SpRSmRGmR)	149.667	7.90203
					WT(SpRSmRGmR)	149.889	7.90438
					WT(SpRSmRGmR)	150.111	7.90673
					WT(SpRSmRGmR)	150.333	7.90906
					WT(SpRSmRGmR)	150.556	7.91138
					WT(SpRSmRGmR)	150.778	7.91369
					WT(SpRSmRGmR)	151	7.91598
					WT(SpRSmRGmR)	151.222	7.91827
					WT(SpRSmRGmR)	151.444	7.92054
					WT(SpRSmRGmR)	151.667	7.92281
					WT(SpRSmRGmR)	151.889	7.92506
					WT(SpRSmRGmR)	152.111	7.9273
					WT(SpRSmRGmR)	152.333	7.92953
					WT(SpRSmRGmR)	152.556	7.93175
					WT(SpRSmRGmR)	152.778	7.93395
					WT(SpRSmRGmR)	153	7.93615
					WT(SpRSmRGmR)	153.222	7.93833
					WT(SpRSmRGmR)	153.444	7.94051
					WT(SpRSmRGmR)	153.667	7.94267
					WT(SpRSmRGmR)	153.889	7.94482
					WT(SpRSmRGmR)	154.111	7.94696
					WT(SpRSmRGmR)	154.333	7.94909
					WT(SpRSmRGmR)	154.556	7.95121
					WT(SpRSmRGmR)	154.778	7.95332
					WT(SpRSmRGmR)	155	7.95542
					WT(SpRSmRGmR)	155.222	7.95751
					WT(SpRSmRGmR)	155.444	7.95958
					WT(SpRSmRGmR)	155.667	7.96165
					WT(SpRSmRGmR)	155.889	7.96371
					WT(SpRSmRGmR)	156.111	7.96575
					WT(SpRSmRGmR)	156.333	7.96779
					WT(SpRSmRGmR)	156.556	7.96982
					WT(SpRSmRGmR)	156.778	7.97183
					WT(SpRSmRGmR)	157	7.97384
					WT(SpRSmRGmR)	157.222	7.97583
					WT(SpRSmRGmR)	157.444	7.97782
					WT(SpRSmRGmR)	157.667	7.97979
					WT(SpRSmRGmR)	157.889	7.98176
					WT(SpRSmRGmR)	158.111	7.98371
					WT(SpRSmRGmR)	158.333	7.98566
					WT(SpRSmRGmR)	158.556	7.98759
					WT(SpRSmRGmR)	158.778	7.98952
					WT(SpRSmRGmR)	159	7.99143
					WT(SpRSmRGmR)	159.222	7.99334
					WT(SpRSmRGmR)	159.444	7.99524
					WT(SpRSmRGmR)	159.667	7.99712
					WT(SpRSmRGmR)	159.889	7.999
					WT(SpRSmRGmR)	160.111	8.00087
					WT(SpRSmRGmR)	160.333	8.00273
					WT(SpRSmRGmR)	160.556	8.00458
					WT(SpRSmRGmR)	160.778	8.00642
					WT(SpRSmRGmR)	161	8.00825
					WT(SpRSmRGmR)	161.222	8.01007
					WT(SpRSmRGmR)	161.444	8.01188
					WT(SpRSmRGmR)	161.667	8.01368
					WT(SpRSmRGmR)	161.889	8.01548
					WT(SpRSmRGmR)	162.111	8.01726
					WT(SpRSmRGmR)	162.333	8.01904
					WT(SpRSmRGmR)	162.556	8.0208
					WT(SpRSmRGmR)	162.778	8.02256
					WT(SpRSmRGmR)	163	8.02431
					WT(SpRSmRGmR)	163.222	8.02605
					WT(SpRSmRGmR)	163.444	8.02778
					WT(SpRSmRGmR)	163.667	8.0295
					WT(SpRSmRGmR)	163.889	8.03121
					WT(SpRSmRGmR)	164.111	8.03292
					WT(SpRSmRGmR)	164.333	8.03461
					WT(SpRSmRGmR)	164.556	8.0363
					WT(SpRSmRGmR)	164.778	8.03798
					WT(SpRSmRGmR)	165	8.03965
					WT(SpRSmRGmR)	165.222	8.04131
					WT(SpRSmRGmR)	165.444	8.04297
					WT(SpRSmRGmR)	165.667	8.04461
					WT(SpRSmRGmR)	165.889	8.04625
					WT(SpRSmRGmR)	166.111	8.04788
					WT(SpRSmRGmR)	166.333	8.0495
					WT(SpRSmRGmR)	166.556	8.05111
					WT(SpRSmRGmR)	166.778	8.05271
					WT(SpRSmRGmR)	167	8.05431
					WT(SpRSmRGmR)	167.222	8.05589
					WT(SpRSmRGmR)	167.444	8.05747
					WT(SpRSmRGmR)	167.667	8.05904
					WT(SpRSmRGmR)	167.889	8.06061
					WT(SpRSmRGmR)	168.111	8.06216
					WT(SpRSmRGmR)	168.333	8.06371
					WT(SpRSmRGmR)	168.556	8.06525
					WT(SpRSmRGmR)	168.778	8.06678
					WT(SpRSmRGmR)	169	8.0683
					WT(SpRSmRGmR)	169.222	8.06982
					WT(SpRSmRGmR)	169.444	8.07133
					WT(SpRSmRGmR)	169.667	8.07283
					WT(SpRSmRGmR)	169.889	8.07432
					WT(SpRSmRGmR)	170.111	8.07581
					WT(SpRSmRGmR)	170.333	8.07728
					WT(SpRSmRGmR)	170.556	8.07875
					WT(SpRSmRGmR)	170.778	8.08022
					WT(SpRSmRGmR)	171	8.08167
					WT(SpRSmRGmR)	171.222	8.08312
					WT(SpRSmRGmR)	171.444	8.08456
					WT(SpRSmRGmR)	171.667	8.08599
					WT(SpRSmRGmR)	171.889	8.08742
					WT(SpRSmRGmR)	172.111	8.08883
					WT(SpRSmRGmR)	172.333	8.09025
					WT(SpRSmRGmR)	172.556	8.09165
					WT(SpRSmRGmR)	172.778	8.09305
					WT(SpRSmRGmR)	173	8.09444
					WT(SpRSmRGmR)	173.222	8.09582
					WT(SpRSmRGmR)	173.444	8.09719
					WT(SpRSmRGmR)	173.667	8.09856
					WT(SpRSmRGmR)	173.889	8.09992
					WT(SpRSmRGmR)	174.111	8.10128
					WT(SpRSmRGmR)	174.333	8.10262
					WT(SpRSmRGmR)	174.556	8.10396
					WT(SpRSmRGmR)	174.778	8.1053
					WT(SpRSmRGmR)	175	8.10662
					WT(SpRSmRGmR)	175.222	8.10794
					WT(SpRSmRGmR)	175.444	8.10926
					WT(SpRSmRGmR)	175.667	8.11056
					WT(SpRSmRGmR)	175.889	8.11186
					WT(SpRSmRGmR)	176.111	8.11316
					WT(SpRSmRGmR)	176.333	8.11444
					WT(SpRSmRGmR)	176.556	8.11572
					WT(SpRSmRGmR)	176.778	8.117
					WT(SpRSmRGmR)	177	8.11826
					WT(SpRSmRGmR)	177.222	8.11952
					WT(SpRSmRGmR)	177.444	8.12078
					WT(SpRSmRGmR)	177.667	8.12202
					WT(SpRSmRGmR)	177.889	8.12326
					WT(SpRSmRGmR)	178.111	8.1245
					WT(SpRSmRGmR)	178.333	8.12573
					WT(SpRSmRGmR)	178.556	8.12695
					WT(SpRSmRGmR)	178.778	8.12816
					WT(SpRSmRGmR)	179	8.12937
					WT(SpRSmRGmR)	179.222	8.13058
					WT(SpRSmRGmR)	179.444	8.13177
					WT(SpRSmRGmR)	179.667	8.13296
					WT(SpRSmRGmR)	179.889	8.13415
					WT(SpRSmRGmR)	180.111	8.13533
					WT(SpRSmRGmR)	180.333	8.1365
					WT(SpRSmRGmR)	180.556	8.13767
					WT(SpRSmRGmR)	180.778	8.13883
					WT(SpRSmRGmR)	181	8.13998
					WT(SpRSmRGmR)	181.222	8.14113
					WT(SpRSmRGmR)	181.444	8.14227
					WT(SpRSmRGmR)	181.667	8.14341
					WT(SpRSmRGmR)	181.889	8.14454
					WT(SpRSmRGmR)	182.111	8.14566
					WT(SpRSmRGmR)	182.333	8.14678
					WT(SpRSmRGmR)	182.556	8.1479
					WT(SpRSmRGmR)	182.778	8.14901
					WT(SpRSmRGmR)	183	8.15011
					WT(SpRSmRGmR)	183.222	8.1512
					WT(SpRSmRGmR)	183.444	8.15229
					WT(SpRSmRGmR)	183.667	8.15338
					WT(SpRSmRGmR)	183.889	8.15446
					WT(SpRSmRGmR)	184.111	8.15553
					WT(SpRSmRGmR)	184.333	8.1566
					WT(SpRSmRGmR)	184.556	8.15766
					WT(SpRSmRGmR)	184.778	8.15872
					WT(SpRSmRGmR)	185	8.15977
					WT(SpRSmRGmR)	185.222	8.16082
					WT(SpRSmRGmR)	185.444	8.16186
					WT(SpRSmRGmR)	185.667	8.1629
					WT(SpRSmRGmR)	185.889	8.16393
					WT(SpRSmRGmR)	186.111	8.16495
					WT(SpRSmRGmR)	186.333	8.16597
					WT(SpRSmRGmR)	186.556	8.16699
					WT(SpRSmRGmR)	186.778	8.168
					WT(SpRSmRGmR)	187	8.169
					WT(SpRSmRGmR)	187.222	8.17
					WT(SpRSmRGmR)	187.444	8.17099
					WT(SpRSmRGmR)	187.667	8.17198
					WT(SpRSmRGmR)	187.889	8.17296
					WT(SpRSmRGmR)	188.111	8.17394
					WT(SpRSmRGmR)	188.333	8.17492
					WT(SpRSmRGmR)	188.556	8.17588
					WT(SpRSmRGmR)	188.778	8.17685
					WT(SpRSmRGmR)	189	8.17781
					WT(SpRSmRGmR)	189.222	8.17876
					WT(SpRSmRGmR)	189.444	8.17971
					WT(SpRSmRGmR)	189.667	8.18065
					WT(SpRSmRGmR)	189.889	8.18159
					WT(SpRSmRGmR)	190.111	8.18252
					WT(SpRSmRGmR)	190.333	8.18345
					WT(SpRSmRGmR)	190.556	8.18438
					WT(SpRSmRGmR)	190.778	8.1853
					WT(SpRSmRGmR)	191	8.18621
					WT(SpRSmRGmR)	191.222	8.18712
					WT(SpRSmRGmR)	191.444	8.18803
					WT(SpRSmRGmR)	191.667	8.18893
					WT(SpRSmRGmR)	191.889	8.18982
					WT(SpRSmRGmR)	192.111	8.19071
					WT(SpRSmRGmR)	192.333	8.1916
					WT(SpRSmRGmR)	192.556	8.19248
					WT(SpRSmRGmR)	192.778	8.19336
					WT(SpRSmRGmR)	193	8.19423
					WT(SpRSmRGmR)	193.222	8.1951
					WT(SpRSmRGmR)	193.444	8.19596
					WT(SpRSmRGmR)	193.667	8.19682
					WT(SpRSmRGmR)	193.889	8.19768
					WT(SpRSmRGmR)	194.111	8.19853
					WT(SpRSmRGmR)	194.333	8.19938
					WT(SpRSmRGmR)	194.556	8.20022
					WT(SpRSmRGmR)	194.778	8.20105
					WT(SpRSmRGmR)	195	8.20189
					WT(SpRSmRGmR)	195.222	8.20272
					WT(SpRSmRGmR)	195.444	8.20354
					WT(SpRSmRGmR)	195.667	8.20436
					WT(SpRSmRGmR)	195.889	8.20518
					WT(SpRSmRGmR)	196.111	8.20599
					WT(SpRSmRGmR)	196.333	8.20679
					WT(SpRSmRGmR)	196.556	8.2076
					WT(SpRSmRGmR)	196.778	8.2084
					WT(SpRSmRGmR)	197	8.20919
					WT(SpRSmRGmR)	197.222	8.20998
					WT(SpRSmRGmR)	197.444	8.21077
					WT(SpRSmRGmR)	197.667	8.21155
					WT(SpRSmRGmR)	197.889	8.21233
					WT(SpRSmRGmR)	198.111	8.2131
					WT(SpRSmRGmR)	198.333	8.21388
					WT(SpRSmRGmR)	198.556	8.21464
					WT(SpRSmRGmR)	198.778	8.2154
					WT(SpRSmRGmR)	199	8.21616
					WT(SpRSmRGmR)	199.222	8.21692
					WT(SpRSmRGmR)	199.444	8.21767
					WT(SpRSmRGmR)	199.667	8.21841
					WT(SpRSmRGmR)	199.889	8.21916
					WT(SpRSmRGmR)	200.111	8.2199
					WT(SpRSmRGmR)	200.333	8.22063
					WT(SpRSmRGmR)	200.556	8.22136
					WT(SpRSmRGmR)	200.778	8.22209
					WT(SpRSmRGmR)	201	8.22281
					WT(SpRSmRGmR)	201.222	8.22353
					WT(SpRSmRGmR)	201.444	8.22425
					WT(SpRSmRGmR)	201.667	8.22496
					WT(SpRSmRGmR)	201.889	8.22567
					WT(SpRSmRGmR)	202.111	8.22638
					WT(SpRSmRGmR)	202.333	8.22708
					WT(SpRSmRGmR)	202.556	8.22778
					WT(SpRSmRGmR)	202.778	8.22847
					WT(SpRSmRGmR)	203	8.22916
					WT(SpRSmRGmR)	203.222	8.22985
					WT(SpRSmRGmR)	203.444	8.23053
					WT(SpRSmRGmR)	203.667	8.23121
					WT(SpRSmRGmR)	203.889	8.23189
					WT(SpRSmRGmR)	204.111	8.23256
					WT(SpRSmRGmR)	204.333	8.23323
					WT(SpRSmRGmR)	204.556	8.2339
					WT(SpRSmRGmR)	204.778	8.23456
					WT(SpRSmRGmR)	205	8.23522
					WT(SpRSmRGmR)	205.222	8.23587
					WT(SpRSmRGmR)	205.444	8.23652
					WT(SpRSmRGmR)	205.667	8.23717
					WT(SpRSmRGmR)	205.889	8.23782
					WT(SpRSmRGmR)	206.111	8.23846
					WT(SpRSmRGmR)	206.333	8.2391
					WT(SpRSmRGmR)	206.556	8.23973
					WT(SpRSmRGmR)	206.778	8.24037
					WT(SpRSmRGmR)	207	8.24099
					WT(SpRSmRGmR)	207.222	8.24162
					WT(SpRSmRGmR)	207.444	8.24224
					WT(SpRSmRGmR)	207.667	8.24286
					WT(SpRSmRGmR)	207.889	8.24348
					WT(SpRSmRGmR)	208.111	8.24409
					WT(SpRSmRGmR)	208.333	8.2447
					WT(SpRSmRGmR)	208.556	8.2453
					WT(SpRSmRGmR)	208.778	8.24591
					WT(SpRSmRGmR)	209	8.24651
					WT(SpRSmRGmR)	209.222	8.2471
					WT(SpRSmRGmR)	209.444	8.2477
					WT(SpRSmRGmR)	209.667	8.24829
					WT(SpRSmRGmR)	209.889	8.24887
					WT(SpRSmRGmR)	210.111	8.24946
					WT(SpRSmRGmR)	210.333	8.25004
					WT(SpRSmRGmR)	210.556	8.25062
					WT(SpRSmRGmR)	210.778	8.25119
					WT(SpRSmRGmR)	211	8.25176
					WT(SpRSmRGmR)	211.222	8.25233
					WT(SpRSmRGmR)	211.444	8.2529
					WT(SpRSmRGmR)	211.667	8.25346
					WT(SpRSmRGmR)	211.889	8.25402
					WT(SpRSmRGmR)	212.111	8.25458
					WT(SpRSmRGmR)	212.333	8.25514
					WT(SpRSmRGmR)	212.556	8.25569
					WT(SpRSmRGmR)	212.778	8.25624
					WT(SpRSmRGmR)	213	8.25678
					WT(SpRSmRGmR)	213.222	8.25732
					WT(SpRSmRGmR)	213.444	8.25787
					WT(SpRSmRGmR)	213.667	8.2584
					WT(SpRSmRGmR)	213.889	8.25894
					WT(SpRSmRGmR)	214.111	8.25947
					WT(SpRSmRGmR)	214.333	8.26
					WT(SpRSmRGmR)	214.556	8.26052
					WT(SpRSmRGmR)	214.778	8.26105
					WT(SpRSmRGmR)	215	8.26157
					WT(SpRSmRGmR)	215.222	8.26209
					WT(SpRSmRGmR)	215.444	8.2626
					WT(SpRSmRGmR)	215.667	8.26311
					WT(SpRSmRGmR)	215.889	8.26362
					WT(SpRSmRGmR)	216.111	8.26413
					WT(SpRSmRGmR)	216.333	8.26464
					WT(SpRSmRGmR)	216.556	8.26514
					WT(SpRSmRGmR)	216.778	8.26564
					WT(SpRSmRGmR)	217	8.26613
					WT(SpRSmRGmR)	217.222	8.26663
					WT(SpRSmRGmR)	217.444	8.26712
					WT(SpRSmRGmR)	217.667	8.26761
					WT(SpRSmRGmR)	217.889	8.26809
					WT(SpRSmRGmR)	218.111	8.26858
					WT(SpRSmRGmR)	218.333	8.26906
					WT(SpRSmRGmR)	218.556	8.26954
					WT(SpRSmRGmR)	218.778	8.27002
					WT(SpRSmRGmR)	219	8.27049
					WT(SpRSmRGmR)	219.222	8.27096
					WT(SpRSmRGmR)	219.444	8.27143
					WT(SpRSmRGmR)	219.667	8.2719
					WT(SpRSmRGmR)	219.889	8.27236
					WT(SpRSmRGmR)	220.111	8.27282
					WT(SpRSmRGmR)	220.333	8.27328
					WT(SpRSmRGmR)	220.556	8.27374
					WT(SpRSmRGmR)	220.778	8.27419
					WT(SpRSmRGmR)	221	8.27464
					WT(SpRSmRGmR)	221.222	8.27509
					WT(SpRSmRGmR)	221.444	8.27554
					WT(SpRSmRGmR)	221.667	8.27599
					WT(SpRSmRGmR)	221.889	8.27643
					WT(SpRSmRGmR)	222.111	8.27687
					WT(SpRSmRGmR)	223	8.27861
					Laccase+-riboF-Lysis+	1	0.07031
					Laccase+-riboF-Lysis+	2	0.14062
					Laccase+-riboF-Lysis+	2.33333	0.16405
					Laccase+-riboF-Lysis+	2.55556	0.17966
					Laccase+-riboF-Lysis+	2.77778	0.19528
					Laccase+-riboF-Lysis+	3	0.2109
					Laccase+-riboF-Lysis+	3.22222	0.22651
					Laccase+-riboF-Lysis+	3.44444	0.24213
					Laccase+-riboF-Lysis+	3.66667	0.25774
					Laccase+-riboF-Lysis+	3.88889	0.27335
					Laccase+-riboF-Lysis+	4.11111	0.28895
					Laccase+-riboF-Lysis+	4.33333	0.30456
					Laccase+-riboF-Lysis+	4.55556	0.32016
					Laccase+-riboF-Lysis+	4.77778	0.33576
					Laccase+-riboF-Lysis+	5	0.35136
					Laccase+-riboF-Lysis+	5.22222	0.36696
					Laccase+-riboF-Lysis+	5.44444	0.38255
					Laccase+-riboF-Lysis+	5.66667	0.39815
					Laccase+-riboF-Lysis+	5.88889	0.41373
					Laccase+-riboF-Lysis+	6.11111	0.42932
					Laccase+-riboF-Lysis+	6.33333	0.4449
					Laccase+-riboF-Lysis+	6.55556	0.46048
					Laccase+-riboF-Lysis+	6.77778	0.47606
					Laccase+-riboF-Lysis+	7	0.49163
					Laccase+-riboF-Lysis+	7.22222	0.5072
					Laccase+-riboF-Lysis+	7.44444	0.52277
					Laccase+-riboF-Lysis+	7.66667	0.53833
					Laccase+-riboF-Lysis+	7.88889	0.55389
					Laccase+-riboF-Lysis+	8.11111	0.56944
					Laccase+-riboF-Lysis+	8.33333	0.58499
					Laccase+-riboF-Lysis+	8.55556	0.60054
					Laccase+-riboF-Lysis+	8.77778	0.61608
					Laccase+-riboF-Lysis+	9	0.63162
					Laccase+-riboF-Lysis+	9.22222	0.64715
					Laccase+-riboF-Lysis+	9.44444	0.66268
					Laccase+-riboF-Lysis+	9.66667	0.67821
					Laccase+-riboF-Lysis+	9.88889	0.69373
					Laccase+-riboF-Lysis+	10.1111	0.70924
					Laccase+-riboF-Lysis+	10.3333	0.72475
					Laccase+-riboF-Lysis+	10.5556	0.74026
					Laccase+-riboF-Lysis+	10.7778	0.75576
					Laccase+-riboF-Lysis+	11	0.77125
					Laccase+-riboF-Lysis+	11.2222	0.78674
					Laccase+-riboF-Lysis+	11.4444	0.80223
					Laccase+-riboF-Lysis+	11.6667	0.81771
					Laccase+-riboF-Lysis+	11.8889	0.83318
					Laccase+-riboF-Lysis+	12.1111	0.84865
					Laccase+-riboF-Lysis+	12.3333	0.86411
					Laccase+-riboF-Lysis+	12.5556	0.87956
					Laccase+-riboF-Lysis+	12.7778	0.89501
					Laccase+-riboF-Lysis+	13	0.91045
					Laccase+-riboF-Lysis+	13.2222	0.92589
					Laccase+-riboF-Lysis+	13.4444	0.94132
					Laccase+-riboF-Lysis+	13.6667	0.95675
					Laccase+-riboF-Lysis+	13.8889	0.97216
					Laccase+-riboF-Lysis+	14.1111	0.98757
					Laccase+-riboF-Lysis+	14.3333	1.00298
					Laccase+-riboF-Lysis+	14.5556	1.01837
					Laccase+-riboF-Lysis+	14.7778	1.03376
					Laccase+-riboF-Lysis+	15	1.04915
					Laccase+-riboF-Lysis+	15.2222	1.06452
					Laccase+-riboF-Lysis+	15.4444	1.07989
					Laccase+-riboF-Lysis+	15.6667	1.09525
					Laccase+-riboF-Lysis+	15.8889	1.1106
					Laccase+-riboF-Lysis+	16.1111	1.12595
					Laccase+-riboF-Lysis+	16.3333	1.14129
					Laccase+-riboF-Lysis+	16.5556	1.15662
					Laccase+-riboF-Lysis+	16.7778	1.17194
					Laccase+-riboF-Lysis+	17	1.18725
					Laccase+-riboF-Lysis+	17.2222	1.20256
					Laccase+-riboF-Lysis+	17.4444	1.21785
					Laccase+-riboF-Lysis+	17.6667	1.23314
					Laccase+-riboF-Lysis+	17.8889	1.24842
					Laccase+-riboF-Lysis+	18.1111	1.2637
					Laccase+-riboF-Lysis+	18.3333	1.27896
					Laccase+-riboF-Lysis+	18.5556	1.29421
					Laccase+-riboF-Lysis+	18.7778	1.30946
					Laccase+-riboF-Lysis+	19	1.3247
					Laccase+-riboF-Lysis+	19.2222	1.33993
					Laccase+-riboF-Lysis+	19.4444	1.35514
					Laccase+-riboF-Lysis+	19.6667	1.37035
					Laccase+-riboF-Lysis+	19.8889	1.38555
					Laccase+-riboF-Lysis+	20.1111	1.40075
					Laccase+-riboF-Lysis+	20.3333	1.41593
					Laccase+-riboF-Lysis+	20.5556	1.4311
					Laccase+-riboF-Lysis+	20.7778	1.44626
					Laccase+-riboF-Lysis+	21	1.46141
					Laccase+-riboF-Lysis+	21.2222	1.47656
					Laccase+-riboF-Lysis+	21.4444	1.49169
					Laccase+-riboF-Lysis+	21.6667	1.50681
					Laccase+-riboF-Lysis+	21.8889	1.52192
					Laccase+-riboF-Lysis+	22.1111	1.53702
					Laccase+-riboF-Lysis+	22.3333	1.55211
					Laccase+-riboF-Lysis+	22.5556	1.5672
					Laccase+-riboF-Lysis+	22.7778	1.58227
					Laccase+-riboF-Lysis+	23	1.59733
					Laccase+-riboF-Lysis+	23.2222	1.61237
					Laccase+-riboF-Lysis+	23.4444	1.62741
					Laccase+-riboF-Lysis+	23.6667	1.64244
					Laccase+-riboF-Lysis+	23.8889	1.65745
					Laccase+-riboF-Lysis+	24	1.66496
					Laccase+-riboF-Lysis+	24.1111	1.67246
					Laccase+-riboF-Lysis+	24.3333	1.68745
					Laccase+-riboF-Lysis+	24.5556	1.70244
					Laccase+-riboF-Lysis+	24.7778	1.71741
					Laccase+-riboF-Lysis+	25	1.73237
					Laccase+-riboF-Lysis+	25.2222	1.74731
					Laccase+-riboF-Lysis+	25.4444	1.76225
					Laccase+-riboF-Lysis+	25.6667	1.77717
					Laccase+-riboF-Lysis+	25.8889	1.79209
					Laccase+-riboF-Lysis+	26.1111	1.80699
					Laccase+-riboF-Lysis+	26.3333	1.82187
					Laccase+-riboF-Lysis+	26.5556	1.83675
					Laccase+-riboF-Lysis+	26.7778	1.85161
					Laccase+-riboF-Lysis+	27	1.86647
					Laccase+-riboF-Lysis+	27.2222	1.88131
					Laccase+-riboF-Lysis+	27.4444	1.89613
					Laccase+-riboF-Lysis+	27.6667	1.91095
					Laccase+-riboF-Lysis+	27.8889	1.92575
					Laccase+-riboF-Lysis+	28.1111	1.94054
					Laccase+-riboF-Lysis+	28.3333	1.95531
					Laccase+-riboF-Lysis+	28.5556	1.97008
					Laccase+-riboF-Lysis+	28.7778	1.98483
					Laccase+-riboF-Lysis+	29	1.99956
					Laccase+-riboF-Lysis+	29.2222	2.01429
					Laccase+-riboF-Lysis+	29.4444	2.029
					Laccase+-riboF-Lysis+	29.6667	2.04369
					Laccase+-riboF-Lysis+	29.8889	2.05838
					Laccase+-riboF-Lysis+	30.1111	2.07305
					Laccase+-riboF-Lysis+	30.3333	2.0877
					Laccase+-riboF-Lysis+	30.5556	2.10235
					Laccase+-riboF-Lysis+	30.7778	2.11698
					Laccase+-riboF-Lysis+	31	2.13159
					Laccase+-riboF-Lysis+	31.2222	2.14619
					Laccase+-riboF-Lysis+	31.4444	2.16078
					Laccase+-riboF-Lysis+	31.6667	2.17535
					Laccase+-riboF-Lysis+	31.8889	2.18991
					Laccase+-riboF-Lysis+	32.1111	2.20446
					Laccase+-riboF-Lysis+	32.3333	2.21899
					Laccase+-riboF-Lysis+	32.5556	2.2335
					Laccase+-riboF-Lysis+	32.7778	2.248
					Laccase+-riboF-Lysis+	33	2.26249
					Laccase+-riboF-Lysis+	33.2222	2.27696
					Laccase+-riboF-Lysis+	33.4444	2.29142
					Laccase+-riboF-Lysis+	33.6667	2.30586
					Laccase+-riboF-Lysis+	33.8889	2.32029
					Laccase+-riboF-Lysis+	34.1111	2.3347
					Laccase+-riboF-Lysis+	34.3333	2.3491
					Laccase+-riboF-Lysis+	34.5556	2.36348
					Laccase+-riboF-Lysis+	34.7778	2.37785
					Laccase+-riboF-Lysis+	35	2.3922
					Laccase+-riboF-Lysis+	35.2222	2.40654
					Laccase+-riboF-Lysis+	35.4444	2.42086
					Laccase+-riboF-Lysis+	35.6667	2.43516
					Laccase+-riboF-Lysis+	35.8889	2.44945
					Laccase+-riboF-Lysis+	36.1111	2.46373
					Laccase+-riboF-Lysis+	36.3333	2.47799
					Laccase+-riboF-Lysis+	36.5556	2.49223
					Laccase+-riboF-Lysis+	36.7778	2.50646
					Laccase+-riboF-Lysis+	37	2.52067
					Laccase+-riboF-Lysis+	37.2222	2.53486
					Laccase+-riboF-Lysis+	37.4444	2.54904
					Laccase+-riboF-Lysis+	37.6667	2.5632
					Laccase+-riboF-Lysis+	37.8889	2.57735
					Laccase+-riboF-Lysis+	38.1111	2.59148
					Laccase+-riboF-Lysis+	38.3333	2.60559
					Laccase+-riboF-Lysis+	38.5556	2.61969
					Laccase+-riboF-Lysis+	38.7778	2.63377
					Laccase+-riboF-Lysis+	39	2.64784
					Laccase+-riboF-Lysis+	39.2222	2.66188
					Laccase+-riboF-Lysis+	39.4444	2.67592
					Laccase+-riboF-Lysis+	39.6667	2.68993
					Laccase+-riboF-Lysis+	39.8889	2.70393
					Laccase+-riboF-Lysis+	40.1111	2.71791
					Laccase+-riboF-Lysis+	40.3333	2.73187
					Laccase+-riboF-Lysis+	40.5556	2.74582
					Laccase+-riboF-Lysis+	40.7778	2.75974
					Laccase+-riboF-Lysis+	41	2.77366
					Laccase+-riboF-Lysis+	41.2222	2.78755
					Laccase+-riboF-Lysis+	41.4444	2.80143
					Laccase+-riboF-Lysis+	41.6667	2.81529
					Laccase+-riboF-Lysis+	41.8889	2.82913
					Laccase+-riboF-Lysis+	42.1111	2.84295
					Laccase+-riboF-Lysis+	42.3333	2.85676
					Laccase+-riboF-Lysis+	42.5556	2.87055
					Laccase+-riboF-Lysis+	42.7778	2.88432
					Laccase+-riboF-Lysis+	43	2.89808
					Laccase+-riboF-Lysis+	43.2222	2.91181
					Laccase+-riboF-Lysis+	43.4444	2.92553
					Laccase+-riboF-Lysis+	43.6667	2.93923
					Laccase+-riboF-Lysis+	43.8889	2.95291
					Laccase+-riboF-Lysis+	44	2.95975
					Laccase+-riboF-Lysis+	44.1111	2.96658
					Laccase+-riboF-Lysis+	44.3333	2.98022
					Laccase+-riboF-Lysis+	44.5556	2.99385
					Laccase+-riboF-Lysis+	44.7778	3.00746
					Laccase+-riboF-Lysis+	45	3.02105
					Laccase+-riboF-Lysis+	45.2222	3.03463
					Laccase+-riboF-Lysis+	45.4444	3.04818
					Laccase+-riboF-Lysis+	45.6667	3.06172
					Laccase+-riboF-Lysis+	45.8889	3.07523
					Laccase+-riboF-Lysis+	46.1111	3.08873
					Laccase+-riboF-Lysis+	46.3333	3.10221
					Laccase+-riboF-Lysis+	46.5556	3.11568
					Laccase+-riboF-Lysis+	46.7778	3.12912
					Laccase+-riboF-Lysis+	47	3.14254
					Laccase+-riboF-Lysis+	47.2222	3.15595
					Laccase+-riboF-Lysis+	47.4444	3.16933
					Laccase+-riboF-Lysis+	47.6667	3.1827
					Laccase+-riboF-Lysis+	47.8889	3.19605
					Laccase+-riboF-Lysis+	48.1111	3.20938
					Laccase+-riboF-Lysis+	48.3333	3.22269
					Laccase+-riboF-Lysis+	48.5556	3.23598
					Laccase+-riboF-Lysis+	48.7778	3.24925
					Laccase+-riboF-Lysis+	49	3.2625
					Laccase+-riboF-Lysis+	49.2222	3.27573
					Laccase+-riboF-Lysis+	49.4444	3.28895
					Laccase+-riboF-Lysis+	49.6667	3.30214
					Laccase+-riboF-Lysis+	49.8889	3.31532
					Laccase+-riboF-Lysis+	50.1111	3.32847
					Laccase+-riboF-Lysis+	50.3333	3.34161
					Laccase+-riboF-Lysis+	50.5556	3.35472
					Laccase+-riboF-Lysis+	50.7778	3.36782
					Laccase+-riboF-Lysis+	51	3.3809
					Laccase+-riboF-Lysis+	51.2222	3.39395
					Laccase+-riboF-Lysis+	51.4444	3.40699
					Laccase+-riboF-Lysis+	51.6667	3.42001
					Laccase+-riboF-Lysis+	51.8889	3.433
					Laccase+-riboF-Lysis+	52.1111	3.44598
					Laccase+-riboF-Lysis+	52.3333	3.45894
					Laccase+-riboF-Lysis+	52.5556	3.47187
					Laccase+-riboF-Lysis+	52.7778	3.48479
					Laccase+-riboF-Lysis+	53	3.49769
					Laccase+-riboF-Lysis+	53.2222	3.51056
					Laccase+-riboF-Lysis+	53.4444	3.52342
					Laccase+-riboF-Lysis+	53.6667	3.53626
					Laccase+-riboF-Lysis+	53.8889	3.54907
					Laccase+-riboF-Lysis+	54.1111	3.56187
					Laccase+-riboF-Lysis+	54.3333	3.57464
					Laccase+-riboF-Lysis+	54.5556	3.5874
					Laccase+-riboF-Lysis+	54.7778	3.60013
					Laccase+-riboF-Lysis+	55	3.61284
					Laccase+-riboF-Lysis+	55.2222	3.62554
					Laccase+-riboF-Lysis+	55.4444	3.63821
					Laccase+-riboF-Lysis+	55.6667	3.65086
					Laccase+-riboF-Lysis+	55.8889	3.66349
					Laccase+-riboF-Lysis+	56.1111	3.6761
					Laccase+-riboF-Lysis+	56.3333	3.68869
					Laccase+-riboF-Lysis+	56.5556	3.70126
					Laccase+-riboF-Lysis+	56.7778	3.71381
					Laccase+-riboF-Lysis+	57	3.72634
					Laccase+-riboF-Lysis+	57.2222	3.73884
					Laccase+-riboF-Lysis+	57.4444	3.75133
					Laccase+-riboF-Lysis+	57.6667	3.76379
					Laccase+-riboF-Lysis+	57.8889	3.77624
					Laccase+-riboF-Lysis+	58.1111	3.78866
					Laccase+-riboF-Lysis+	58.3333	3.80106
					Laccase+-riboF-Lysis+	58.5556	3.81344
					Laccase+-riboF-Lysis+	58.7778	3.8258
					Laccase+-riboF-Lysis+	59	3.83814
					Laccase+-riboF-Lysis+	59.2222	3.85045
					Laccase+-riboF-Lysis+	59.4444	3.86275
					Laccase+-riboF-Lysis+	59.6667	3.87502
					Laccase+-riboF-Lysis+	59.8889	3.88728
					Laccase+-riboF-Lysis+	60.1111	3.89951
					Laccase+-riboF-Lysis+	60.3333	3.91172
					Laccase+-riboF-Lysis+	60.5556	3.92391
					Laccase+-riboF-Lysis+	60.7778	3.93608
					Laccase+-riboF-Lysis+	61	3.94822
					Laccase+-riboF-Lysis+	61.2222	3.96035
					Laccase+-riboF-Lysis+	61.4444	3.97245
					Laccase+-riboF-Lysis+	61.6667	3.98453
					Laccase+-riboF-Lysis+	61.8889	3.99659
					Laccase+-riboF-Lysis+	62.1111	4.00863
					Laccase+-riboF-Lysis+	62.3333	4.02065
					Laccase+-riboF-Lysis+	62.5556	4.03264
					Laccase+-riboF-Lysis+	62.7778	4.04462
					Laccase+-riboF-Lysis+	63	4.05657
					Laccase+-riboF-Lysis+	63.2222	4.0685
					Laccase+-riboF-Lysis+	63.4444	4.08041
					Laccase+-riboF-Lysis+	63.6667	4.0923
					Laccase+-riboF-Lysis+	63.8889	4.10416
					Laccase+-riboF-Lysis+	64.1111	4.11601
					Laccase+-riboF-Lysis+	64.3333	4.12783
					Laccase+-riboF-Lysis+	64.5556	4.13963
					Laccase+-riboF-Lysis+	64.7778	4.15141
					Laccase+-riboF-Lysis+	65	4.16316
					Laccase+-riboF-Lysis+	65.2222	4.1749
					Laccase+-riboF-Lysis+	65.4444	4.18661
					Laccase+-riboF-Lysis+	65.6667	4.1983
					Laccase+-riboF-Lysis+	65.8889	4.20997
					Laccase+-riboF-Lysis+	66.1111	4.22161
					Laccase+-riboF-Lysis+	66.3333	4.23324
					Laccase+-riboF-Lysis+	66.5556	4.24484
					Laccase+-riboF-Lysis+	66.7778	4.25642
					Laccase+-riboF-Lysis+	67	4.26798
					Laccase+-riboF-Lysis+	67.2222	4.27952
					Laccase+-riboF-Lysis+	67.4444	4.29103
					Laccase+-riboF-Lysis+	67.6667	4.30252
					Laccase+-riboF-Lysis+	67.8889	4.31399
					Laccase+-riboF-Lysis+	68.1111	4.32544
					Laccase+-riboF-Lysis+	68.3333	4.33687
					Laccase+-riboF-Lysis+	68.5556	4.34827
					Laccase+-riboF-Lysis+	68.7778	4.35965
					Laccase+-riboF-Lysis+	69	4.37101
					Laccase+-riboF-Lysis+	69.2222	4.38235
					Laccase+-riboF-Lysis+	69.4444	4.39366
					Laccase+-riboF-Lysis+	69.6667	4.40496
					Laccase+-riboF-Lysis+	69.8889	4.41623
					Laccase+-riboF-Lysis+	70.1111	4.42747
					Laccase+-riboF-Lysis+	70.3333	4.4387
					Laccase+-riboF-Lysis+	70.5556	4.4499
					Laccase+-riboF-Lysis+	70.7778	4.46108
					Laccase+-riboF-Lysis+	71	4.47224
					Laccase+-riboF-Lysis+	71.2222	4.48338
					Laccase+-riboF-Lysis+	71.4444	4.49449
					Laccase+-riboF-Lysis+	71.6667	4.50559
					Laccase+-riboF-Lysis+	71.8889	4.51666
					Laccase+-riboF-Lysis+	72.1111	4.5277
					Laccase+-riboF-Lysis+	72.3333	4.53873
					Laccase+-riboF-Lysis+	72.5556	4.54973
					Laccase+-riboF-Lysis+	72.7778	4.56071
					Laccase+-riboF-Lysis+	73	4.57167
					Laccase+-riboF-Lysis+	73.2222	4.5826
					Laccase+-riboF-Lysis+	73.4444	4.59352
					Laccase+-riboF-Lysis+	73.6667	4.60441
					Laccase+-riboF-Lysis+	73.8889	4.61527
					Laccase+-riboF-Lysis+	74.1111	4.62612
					Laccase+-riboF-Lysis+	74.3333	4.63694
					Laccase+-riboF-Lysis+	74.5556	4.64774
					Laccase+-riboF-Lysis+	74.7778	4.65852
					Laccase+-riboF-Lysis+	75	4.66928
					Laccase+-riboF-Lysis+	75.2222	4.68001
					Laccase+-riboF-Lysis+	75.4444	4.69072
					Laccase+-riboF-Lysis+	75.6667	4.70141
					Laccase+-riboF-Lysis+	75.8889	4.71208
					Laccase+-riboF-Lysis+	76.1111	4.72272
					Laccase+-riboF-Lysis+	76.3333	4.73334
					Laccase+-riboF-Lysis+	76.5556	4.74394
					Laccase+-riboF-Lysis+	76.7778	4.75451
					Laccase+-riboF-Lysis+	77	4.76507
					Laccase+-riboF-Lysis+	77.2222	4.7756
					Laccase+-riboF-Lysis+	77.4444	4.78611
					Laccase+-riboF-Lysis+	77.6667	4.79659
					Laccase+-riboF-Lysis+	77.8889	4.80706
					Laccase+-riboF-Lysis+	78.1111	4.8175
					Laccase+-riboF-Lysis+	78.3333	4.82792
					Laccase+-riboF-Lysis+	78.5556	4.83831
					Laccase+-riboF-Lysis+	78.7778	4.84869
					Laccase+-riboF-Lysis+	79	4.85904
					Laccase+-riboF-Lysis+	79.2222	4.86937
					Laccase+-riboF-Lysis+	79.4444	4.87967
					Laccase+-riboF-Lysis+	79.6667	4.88995
					Laccase+-riboF-Lysis+	79.8889	4.90022
					Laccase+-riboF-Lysis+	80.1111	4.91045
					Laccase+-riboF-Lysis+	80.3333	4.92067
					Laccase+-riboF-Lysis+	80.5556	4.93086
					Laccase+-riboF-Lysis+	80.7778	4.94104
					Laccase+-riboF-Lysis+	81	4.95118
					Laccase+-riboF-Lysis+	81.2222	4.96131
					Laccase+-riboF-Lysis+	81.4444	4.97141
					Laccase+-riboF-Lysis+	81.6667	4.98149
					Laccase+-riboF-Lysis+	81.8889	4.99155
					Laccase+-riboF-Lysis+	82	4.99657
					Laccase+-riboF-Lysis+	82.1111	5.00159
					Laccase+-riboF-Lysis+	82.3333	5.0116
					Laccase+-riboF-Lysis+	82.5556	5.02159
					Laccase+-riboF-Lysis+	82.7778	5.03156
					Laccase+-riboF-Lysis+	83	5.04151
					Laccase+-riboF-Lysis+	83.2222	5.05143
					Laccase+-riboF-Lysis+	83.4444	5.06134
					Laccase+-riboF-Lysis+	83.6667	5.07122
					Laccase+-riboF-Lysis+	83.8889	5.08107
					Laccase+-riboF-Lysis+	84.1111	5.09091
					Laccase+-riboF-Lysis+	84.3333	5.10072
					Laccase+-riboF-Lysis+	84.5556	5.11051
					Laccase+-riboF-Lysis+	84.7778	5.12028
					Laccase+-riboF-Lysis+	85	5.13002
					Laccase+-riboF-Lysis+	85.2222	5.13974
					Laccase+-riboF-Lysis+	85.4444	5.14944
					Laccase+-riboF-Lysis+	85.6667	5.15912
					Laccase+-riboF-Lysis+	85.8889	5.16878
					Laccase+-riboF-Lysis+	86.1111	5.17841
					Laccase+-riboF-Lysis+	86.3333	5.18802
					Laccase+-riboF-Lysis+	86.5556	5.19761
					Laccase+-riboF-Lysis+	86.7778	5.20718
					Laccase+-riboF-Lysis+	87	5.21672
					Laccase+-riboF-Lysis+	87.2222	5.22624
					Laccase+-riboF-Lysis+	87.4444	5.23574
					Laccase+-riboF-Lysis+	87.6667	5.24522
					Laccase+-riboF-Lysis+	87.8889	5.25467
					Laccase+-riboF-Lysis+	88.1111	5.26411
					Laccase+-riboF-Lysis+	88.3333	5.27352
					Laccase+-riboF-Lysis+	88.5556	5.28291
					Laccase+-riboF-Lysis+	88.7778	5.29227
					Laccase+-riboF-Lysis+	89	5.30162
					Laccase+-riboF-Lysis+	89.2222	5.31094
					Laccase+-riboF-Lysis+	89.4444	5.32024
					Laccase+-riboF-Lysis+	89.6667	5.32951
					Laccase+-riboF-Lysis+	89.8889	5.33877
					Laccase+-riboF-Lysis+	90.1111	5.348
					Laccase+-riboF-Lysis+	90.3333	5.35722
					Laccase+-riboF-Lysis+	90.5556	5.3664
					Laccase+-riboF-Lysis+	90.7778	5.37557
					Laccase+-riboF-Lysis+	91	5.38472
					Laccase+-riboF-Lysis+	91.2222	5.39384
					Laccase+-riboF-Lysis+	91.4444	5.40294
					Laccase+-riboF-Lysis+	91.6667	5.41202
					Laccase+-riboF-Lysis+	91.8889	5.42108
					Laccase+-riboF-Lysis+	92.1111	5.43011
					Laccase+-riboF-Lysis+	92.3333	5.43913
					Laccase+-riboF-Lysis+	92.5556	5.44812
					Laccase+-riboF-Lysis+	92.7778	5.45709
					Laccase+-riboF-Lysis+	93	5.46603
					Laccase+-riboF-Lysis+	93.2222	5.47496
					Laccase+-riboF-Lysis+	93.4444	5.48386
					Laccase+-riboF-Lysis+	93.6667	5.49275
					Laccase+-riboF-Lysis+	93.8889	5.50161
					Laccase+-riboF-Lysis+	94.1111	5.51045
					Laccase+-riboF-Lysis+	94.3333	5.51926
					Laccase+-riboF-Lysis+	94.5556	5.52806
					Laccase+-riboF-Lysis+	94.7778	5.53683
					Laccase+-riboF-Lysis+	95	5.54558
					Laccase+-riboF-Lysis+	95.2222	5.55431
					Laccase+-riboF-Lysis+	95.4444	5.56302
					Laccase+-riboF-Lysis+	95.6667	5.57171
					Laccase+-riboF-Lysis+	95.8889	5.58037
					Laccase+-riboF-Lysis+	96.1111	5.58901
					Laccase+-riboF-Lysis+	96.3333	5.59763
					Laccase+-riboF-Lysis+	96.5556	5.60623
					Laccase+-riboF-Lysis+	96.7778	5.61481
					Laccase+-riboF-Lysis+	97	5.62337
					Laccase+-riboF-Lysis+	97.2222	5.63191
					Laccase+-riboF-Lysis+	97.4444	5.64042
					Laccase+-riboF-Lysis+	97.6667	5.64891
					Laccase+-riboF-Lysis+	97.8889	5.65738
					Laccase+-riboF-Lysis+	98.1111	5.66583
					Laccase+-riboF-Lysis+	98.3333	5.67426
					Laccase+-riboF-Lysis+	98.5556	5.68267
					Laccase+-riboF-Lysis+	98.7778	5.69105
					Laccase+-riboF-Lysis+	99	5.69942
					Laccase+-riboF-Lysis+	99.2222	5.70776
					Laccase+-riboF-Lysis+	99.4444	5.71608
					Laccase+-riboF-Lysis+	99.6667	5.72438
					Laccase+-riboF-Lysis+	99.8889	5.73266
					Laccase+-riboF-Lysis+	100.111	5.74092
					Laccase+-riboF-Lysis+	100.333	5.74915
					Laccase+-riboF-Lysis+	100.556	5.75737
					Laccase+-riboF-Lysis+	100.778	5.76556
					Laccase+-riboF-Lysis+	101	5.77373
					Laccase+-riboF-Lysis+	101.222	5.78189
					Laccase+-riboF-Lysis+	101.444	5.79002
					Laccase+-riboF-Lysis+	101.667	5.79813
					Laccase+-riboF-Lysis+	101.889	5.80622
					Laccase+-riboF-Lysis+	102.111	5.81428
					Laccase+-riboF-Lysis+	102.333	5.82233
					Laccase+-riboF-Lysis+	102.556	5.83036
					Laccase+-riboF-Lysis+	102.778	5.83836
					Laccase+-riboF-Lysis+	103	5.84635
					Laccase+-riboF-Lysis+	103.222	5.85431
					Laccase+-riboF-Lysis+	103.444	5.86225
					Laccase+-riboF-Lysis+	103.667	5.87017
					Laccase+-riboF-Lysis+	103.889	5.87807
					Laccase+-riboF-Lysis+	104.111	5.88595
					Laccase+-riboF-Lysis+	104.333	5.89381
					Laccase+-riboF-Lysis+	104.556	5.90165
					Laccase+-riboF-Lysis+	104.778	5.90947
					Laccase+-riboF-Lysis+	105	5.91726
					Laccase+-riboF-Lysis+	105.222	5.92504
					Laccase+-riboF-Lysis+	105.444	5.9328
					Laccase+-riboF-Lysis+	105.667	5.94053
					Laccase+-riboF-Lysis+	105.889	5.94825
					Laccase+-riboF-Lysis+	106.111	5.95594
					Laccase+-riboF-Lysis+	106.333	5.96361
					Laccase+-riboF-Lysis+	106.556	5.97127
					Laccase+-riboF-Lysis+	106.778	5.9789
					Laccase+-riboF-Lysis+	107	5.98651
					Laccase+-riboF-Lysis+	107.222	5.99411
					Laccase+-riboF-Lysis+	107.444	6.00168
					Laccase+-riboF-Lysis+	107.667	6.00923
					Laccase+-riboF-Lysis+	107.889	6.01676
					Laccase+-riboF-Lysis+	108.111	6.02427
					Laccase+-riboF-Lysis+	108.333	6.03176
					Laccase+-riboF-Lysis+	108.556	6.03923
					Laccase+-riboF-Lysis+	108.778	6.04668
					Laccase+-riboF-Lysis+	109	6.05411
					Laccase+-riboF-Lysis+	109.222	6.06152
					Laccase+-riboF-Lysis+	109.444	6.06891
					Laccase+-riboF-Lysis+	109.667	6.07628
					Laccase+-riboF-Lysis+	109.889	6.08363
					Laccase+-riboF-Lysis+	110.111	6.09096
					Laccase+-riboF-Lysis+	110.333	6.09827
					Laccase+-riboF-Lysis+	110.556	6.10556
					Laccase+-riboF-Lysis+	110.778	6.11283
					Laccase+-riboF-Lysis+	111	6.12008
					Laccase+-riboF-Lysis+	111.222	6.12731
					Laccase+-riboF-Lysis+	111.444	6.13452
					Laccase+-riboF-Lysis+	111.667	6.14171
					Laccase+-riboF-Lysis+	111.889	6.14888
					Laccase+-riboF-Lysis+	112.111	6.15603
					Laccase+-riboF-Lysis+	112.333	6.16317
					Laccase+-riboF-Lysis+	112.556	6.17028
					Laccase+-riboF-Lysis+	112.778	6.17737
					Laccase+-riboF-Lysis+	113	6.18444
					Laccase+-riboF-Lysis+	113.222	6.1915
					Laccase+-riboF-Lysis+	113.444	6.19853
					Laccase+-riboF-Lysis+	113.667	6.20554
					Laccase+-riboF-Lysis+	113.889	6.21254
					Laccase+-riboF-Lysis+	114.111	6.21951
					Laccase+-riboF-Lysis+	114.333	6.22647
					Laccase+-riboF-Lysis+	114.556	6.23341
					Laccase+-riboF-Lysis+	114.778	6.24032
					Laccase+-riboF-Lysis+	115	6.24722
					Laccase+-riboF-Lysis+	115.222	6.2541
					Laccase+-riboF-Lysis+	115.444	6.26096
					Laccase+-riboF-Lysis+	115.667	6.2678
					Laccase+-riboF-Lysis+	115.889	6.27462
					Laccase+-riboF-Lysis+	116.111	6.28142
					Laccase+-riboF-Lysis+	116.333	6.2882
					Laccase+-riboF-Lysis+	116.556	6.29497
					Laccase+-riboF-Lysis+	116.778	6.30171
					Laccase+-riboF-Lysis+	117	6.30844
					Laccase+-riboF-Lysis+	117.222	6.31514
					Laccase+-riboF-Lysis+	117.444	6.32183
					Laccase+-riboF-Lysis+	117.667	6.3285
					Laccase+-riboF-Lysis+	117.889	6.33515
					Laccase+-riboF-Lysis+	118.111	6.34178
					Laccase+-riboF-Lysis+	118.333	6.34839
					Laccase+-riboF-Lysis+	118.556	6.35499
					Laccase+-riboF-Lysis+	118.778	6.36156
					Laccase+-riboF-Lysis+	119	6.36812
					Laccase+-riboF-Lysis+	119.222	6.37466
					Laccase+-riboF-Lysis+	119.444	6.38117
					Laccase+-riboF-Lysis+	119.667	6.38768
					Laccase+-riboF-Lysis+	119.889	6.39416
					Laccase+-riboF-Lysis+	120.111	6.40062
					Laccase+-riboF-Lysis+	120.333	6.40706
					Laccase+-riboF-Lysis+	120.556	6.41349
					Laccase+-riboF-Lysis+	120.778	6.4199
					Laccase+-riboF-Lysis+	121	6.42629
					Laccase+-riboF-Lysis+	121.222	6.43266
					Laccase+-riboF-Lysis+	121.444	6.43901
					Laccase+-riboF-Lysis+	121.667	6.44535
					Laccase+-riboF-Lysis+	121.889	6.45166
					Laccase+-riboF-Lysis+	122.111	6.45796
					Laccase+-riboF-Lysis+	122.333	6.46424
					Laccase+-riboF-Lysis+	122.556	6.4705
					Laccase+-riboF-Lysis+	122.778	6.47674
					Laccase+-riboF-Lysis+	123	6.48297
					Laccase+-riboF-Lysis+	123.222	6.48918
					Laccase+-riboF-Lysis+	123.444	6.49537
					Laccase+-riboF-Lysis+	123.667	6.50154
					Laccase+-riboF-Lysis+	123.889	6.50769
					Laccase+-riboF-Lysis+	124.111	6.51383
					Laccase+-riboF-Lysis+	124.333	6.51994
					Laccase+-riboF-Lysis+	124.556	6.52604
					Laccase+-riboF-Lysis+	124.778	6.53213
					Laccase+-riboF-Lysis+	125	6.53819
					Laccase+-riboF-Lysis+	125.222	6.54424
					Laccase+-riboF-Lysis+	125.444	6.55027
					Laccase+-riboF-Lysis+	125.667	6.55628
					Laccase+-riboF-Lysis+	125.889	6.56227
					Laccase+-riboF-Lysis+	126.111	6.56825
					Laccase+-riboF-Lysis+	126.333	6.5742
					Laccase+-riboF-Lysis+	126.556	6.58015
					Laccase+-riboF-Lysis+	126.778	6.58607
					Laccase+-riboF-Lysis+	127	6.59197
					Laccase+-riboF-Lysis+	127.222	6.59786
					Laccase+-riboF-Lysis+	127.444	6.60373
					Laccase+-riboF-Lysis+	127.667	6.60959
					Laccase+-riboF-Lysis+	127.889	6.61542
					Laccase+-riboF-Lysis+	128.111	6.62124
					Laccase+-riboF-Lysis+	128.333	6.62705
					Laccase+-riboF-Lysis+	128.556	6.63283
					Laccase+-riboF-Lysis+	128.778	6.6386
					Laccase+-riboF-Lysis+	129	6.64435
					Laccase+-riboF-Lysis+	129.222	6.65008
					Laccase+-riboF-Lysis+	129.444	6.6558
					Laccase+-riboF-Lysis+	129.667	6.6615
					Laccase+-riboF-Lysis+	129.889	6.66718
					Laccase+-riboF-Lysis+	130.111	6.67285
					Laccase+-riboF-Lysis+	130.333	6.6785
					Laccase+-riboF-Lysis+	130.556	6.68413
					Laccase+-riboF-Lysis+	130.778	6.68974
					Laccase+-riboF-Lysis+	131	6.69534
					Laccase+-riboF-Lysis+	131.222	6.70092
					Laccase+-riboF-Lysis+	131.444	6.70649
					Laccase+-riboF-Lysis+	131.667	6.71203
					Laccase+-riboF-Lysis+	131.889	6.71757
					Laccase+-riboF-Lysis+	132.111	6.72308
					Laccase+-riboF-Lysis+	132.333	6.72858
					Laccase+-riboF-Lysis+	132.556	6.73406
					Laccase+-riboF-Lysis+	132.778	6.73953
					Laccase+-riboF-Lysis+	133	6.74497
					Laccase+-riboF-Lysis+	133.222	6.75041
					Laccase+-riboF-Lysis+	133.444	6.75582
					Laccase+-riboF-Lysis+	133.667	6.76122
					Laccase+-riboF-Lysis+	133.889	6.7666
					Laccase+-riboF-Lysis+	134.111	6.77197
					Laccase+-riboF-Lysis+	134.333	6.77732
					Laccase+-riboF-Lysis+	134.556	6.78266
					Laccase+-riboF-Lysis+	134.778	6.78797
					Laccase+-riboF-Lysis+	135	6.79328
					Laccase+-riboF-Lysis+	135.222	6.79856
					Laccase+-riboF-Lysis+	135.444	6.80383
					Laccase+-riboF-Lysis+	135.667	6.80909
					Laccase+-riboF-Lysis+	135.889	6.81432
					Laccase+-riboF-Lysis+	136.111	6.81955
					Laccase+-riboF-Lysis+	136.333	6.82475
					Laccase+-riboF-Lysis+	136.556	6.82994
					Laccase+-riboF-Lysis+	136.778	6.83512
					Laccase+-riboF-Lysis+	137	6.84028
					Laccase+-riboF-Lysis+	137.222	6.84542
					Laccase+-riboF-Lysis+	137.444	6.85055
					Laccase+-riboF-Lysis+	137.667	6.85566
					Laccase+-riboF-Lysis+	137.889	6.86075
					Laccase+-riboF-Lysis+	138.111	6.86583
					Laccase+-riboF-Lysis+	138.333	6.8709
					Laccase+-riboF-Lysis+	138.556	6.87595
					Laccase+-riboF-Lysis+	138.778	6.88098
					Laccase+-riboF-Lysis+	139	6.886
					Laccase+-riboF-Lysis+	139.222	6.891
					Laccase+-riboF-Lysis+	139.444	6.89599
					Laccase+-riboF-Lysis+	139.667	6.90096
					Laccase+-riboF-Lysis+	139.889	6.90591
					Laccase+-riboF-Lysis+	140.111	6.91085
					Laccase+-riboF-Lysis+	140.333	6.91578
					Laccase+-riboF-Lysis+	140.556	6.92069
					Laccase+-riboF-Lysis+	140.778	6.92559
					Laccase+-riboF-Lysis+	141	6.93047
					Laccase+-riboF-Lysis+	141.222	6.93533
					Laccase+-riboF-Lysis+	141.444	6.94018
					Laccase+-riboF-Lysis+	141.667	6.94502
					Laccase+-riboF-Lysis+	141.889	6.94984
					Laccase+-riboF-Lysis+	142.111	6.95464
					Laccase+-riboF-Lysis+	142.333	6.95943
					Laccase+-riboF-Lysis+	142.556	6.96421
					Laccase+-riboF-Lysis+	142.778	6.96897
					Laccase+-riboF-Lysis+	143	6.97371
					Laccase+-riboF-Lysis+	143.222	6.97844
					Laccase+-riboF-Lysis+	143.444	6.98316
					Laccase+-riboF-Lysis+	143.667	6.98786
					Laccase+-riboF-Lysis+	143.889	6.99254
					Laccase+-riboF-Lysis+	144.111	6.99722
					Laccase+-riboF-Lysis+	144.333	7.00187
					Laccase+-riboF-Lysis+	144.556	7.00652
					Laccase+-riboF-Lysis+	144.778	7.01114
					Laccase+-riboF-Lysis+	145	7.01576
					Laccase+-riboF-Lysis+	145.222	7.02036
					Laccase+-riboF-Lysis+	145.444	7.02494
					Laccase+-riboF-Lysis+	145.667	7.02951
					Laccase+-riboF-Lysis+	145.889	7.03407
					Laccase+-riboF-Lysis+	146	7.03634
					Laccase+-riboF-Lysis+	146.111	7.03861
					Laccase+-riboF-Lysis+	146.333	7.04314
					Laccase+-riboF-Lysis+	146.556	7.04765
					Laccase+-riboF-Lysis+	146.778	7.05215
					Laccase+-riboF-Lysis+	147	7.05663
					Laccase+-riboF-Lysis+	147.222	7.0611
					Laccase+-riboF-Lysis+	147.444	7.06556
					Laccase+-riboF-Lysis+	147.667	7.07
					Laccase+-riboF-Lysis+	147.889	7.07443
					Laccase+-riboF-Lysis+	148.111	7.07884
					Laccase+-riboF-Lysis+	148.333	7.08324
					Laccase+-riboF-Lysis+	148.556	7.08763
					Laccase+-riboF-Lysis+	148.778	7.092
					Laccase+-riboF-Lysis+	149	7.09636
					Laccase+-riboF-Lysis+	149.222	7.10071
					Laccase+-riboF-Lysis+	149.444	7.10504
					Laccase+-riboF-Lysis+	149.667	7.10935
					Laccase+-riboF-Lysis+	149.889	7.11366
					Laccase+-riboF-Lysis+	150.111	7.11795
					Laccase+-riboF-Lysis+	150.333	7.12222
					Laccase+-riboF-Lysis+	150.556	7.12649
					Laccase+-riboF-Lysis+	150.778	7.13073
					Laccase+-riboF-Lysis+	151	7.13497
					Laccase+-riboF-Lysis+	151.222	7.13919
					Laccase+-riboF-Lysis+	151.444	7.1434
					Laccase+-riboF-Lysis+	151.667	7.14759
					Laccase+-riboF-Lysis+	151.889	7.15178
					Laccase+-riboF-Lysis+	152.111	7.15594
					Laccase+-riboF-Lysis+	152.333	7.1601
					Laccase+-riboF-Lysis+	152.556	7.16424
					Laccase+-riboF-Lysis+	152.778	7.16837
					Laccase+-riboF-Lysis+	153	7.17248
					Laccase+-riboF-Lysis+	153.222	7.17659
					Laccase+-riboF-Lysis+	153.444	7.18067
					Laccase+-riboF-Lysis+	153.667	7.18475
					Laccase+-riboF-Lysis+	153.889	7.18881
					Laccase+-riboF-Lysis+	154.111	7.19286
					Laccase+-riboF-Lysis+	154.333	7.1969
					Laccase+-riboF-Lysis+	154.556	7.20092
					Laccase+-riboF-Lysis+	154.778	7.20493
					Laccase+-riboF-Lysis+	155	7.20893
					Laccase+-riboF-Lysis+	155.222	7.21291
					Laccase+-riboF-Lysis+	155.444	7.21689
					Laccase+-riboF-Lysis+	155.667	7.22085
					Laccase+-riboF-Lysis+	155.889	7.22479
					Laccase+-riboF-Lysis+	156.111	7.22872
					Laccase+-riboF-Lysis+	156.333	7.23265
					Laccase+-riboF-Lysis+	156.556	7.23655
					Laccase+-riboF-Lysis+	156.778	7.24045
					Laccase+-riboF-Lysis+	157	7.24433
					Laccase+-riboF-Lysis+	157.222	7.2482
					Laccase+-riboF-Lysis+	157.444	7.25206
					Laccase+-riboF-Lysis+	157.667	7.25591
					Laccase+-riboF-Lysis+	157.889	7.25974
					Laccase+-riboF-Lysis+	158.111	7.26356
					Laccase+-riboF-Lysis+	158.333	7.26737
					Laccase+-riboF-Lysis+	158.556	7.27116
					Laccase+-riboF-Lysis+	158.778	7.27494
					Laccase+-riboF-Lysis+	159	7.27872
					Laccase+-riboF-Lysis+	159.222	7.28247
					Laccase+-riboF-Lysis+	159.444	7.28622
					Laccase+-riboF-Lysis+	159.667	7.28995
					Laccase+-riboF-Lysis+	159.889	7.29368
					Laccase+-riboF-Lysis+	160.111	7.29739
					Laccase+-riboF-Lysis+	160.333	7.30108
					Laccase+-riboF-Lysis+	160.556	7.30477
					Laccase+-riboF-Lysis+	160.778	7.30844
					Laccase+-riboF-Lysis+	161	7.31211
					Laccase+-riboF-Lysis+	161.222	7.31576
					Laccase+-riboF-Lysis+	161.444	7.31939
					Laccase+-riboF-Lysis+	161.667	7.32302
					Laccase+-riboF-Lysis+	161.889	7.32663
					Laccase+-riboF-Lysis+	162.111	7.33024
					Laccase+-riboF-Lysis+	162.333	7.33383
					Laccase+-riboF-Lysis+	162.556	7.3374
					Laccase+-riboF-Lysis+	162.778	7.34097
					Laccase+-riboF-Lysis+	163	7.34453
					Laccase+-riboF-Lysis+	163.222	7.34807
					Laccase+-riboF-Lysis+	163.444	7.3516
					Laccase+-riboF-Lysis+	163.667	7.35512
					Laccase+-riboF-Lysis+	163.889	7.35863
					Laccase+-riboF-Lysis+	164.111	7.36213
					Laccase+-riboF-Lysis+	164.333	7.36561
					Laccase+-riboF-Lysis+	164.556	7.36909
					Laccase+-riboF-Lysis+	164.778	7.37255
					Laccase+-riboF-Lysis+	165	7.376
					Laccase+-riboF-Lysis+	165.222	7.37944
					Laccase+-riboF-Lysis+	165.444	7.38287
					Laccase+-riboF-Lysis+	165.667	7.38629
					Laccase+-riboF-Lysis+	165.889	7.38969
					Laccase+-riboF-Lysis+	166.111	7.39309
					Laccase+-riboF-Lysis+	166.333	7.39647
					Laccase+-riboF-Lysis+	166.556	7.39984
					Laccase+-riboF-Lysis+	166.778	7.4032
					Laccase+-riboF-Lysis+	167	7.40655
					Laccase+-riboF-Lysis+	167.222	7.40989
					Laccase+-riboF-Lysis+	167.444	7.41322
					Laccase+-riboF-Lysis+	167.667	7.41654
					Laccase+-riboF-Lysis+	167.889	7.41984
					Laccase+-riboF-Lysis+	168.111	7.42314
					Laccase+-riboF-Lysis+	168.333	7.42642
					Laccase+-riboF-Lysis+	168.556	7.4297
					Laccase+-riboF-Lysis+	168.778	7.43296
					Laccase+-riboF-Lysis+	169	7.43621
					Laccase+-riboF-Lysis+	169.222	7.43945
					Laccase+-riboF-Lysis+	169.444	7.44268
					Laccase+-riboF-Lysis+	169.667	7.4459
					Laccase+-riboF-Lysis+	169.889	7.44911
					Laccase+-riboF-Lysis+	170.111	7.4523
					Laccase+-riboF-Lysis+	170.333	7.45549
					Laccase+-riboF-Lysis+	170.556	7.45867
					Laccase+-riboF-Lysis+	170.778	7.46183
					Laccase+-riboF-Lysis+	171	7.46499
					Laccase+-riboF-Lysis+	171.222	7.46813
					Laccase+-riboF-Lysis+	171.444	7.47127
					Laccase+-riboF-Lysis+	171.667	7.47439
					Laccase+-riboF-Lysis+	171.889	7.4775
					Laccase+-riboF-Lysis+	172.111	7.48061
					Laccase+-riboF-Lysis+	172.333	7.4837
					Laccase+-riboF-Lysis+	172.556	7.48678
					Laccase+-riboF-Lysis+	172.778	7.48985
					Laccase+-riboF-Lysis+	173	7.49292
					Laccase+-riboF-Lysis+	173.222	7.49597
					Laccase+-riboF-Lysis+	173.444	7.49901
					Laccase+-riboF-Lysis+	173.667	7.50204
					Laccase+-riboF-Lysis+	173.889	7.50506
					Laccase+-riboF-Lysis+	174.111	7.50807
					Laccase+-riboF-Lysis+	174.333	7.51107
					Laccase+-riboF-Lysis+	174.556	7.51406
					Laccase+-riboF-Lysis+	174.778	7.51704
					Laccase+-riboF-Lysis+	175	7.52001
					Laccase+-riboF-Lysis+	175.222	7.52297
					Laccase+-riboF-Lysis+	175.444	7.52592
					Laccase+-riboF-Lysis+	175.667	7.52886
					Laccase+-riboF-Lysis+	175.889	7.53179
					Laccase+-riboF-Lysis+	176.111	7.53471
					Laccase+-riboF-Lysis+	176.333	7.53762
					Laccase+-riboF-Lysis+	176.556	7.54053
					Laccase+-riboF-Lysis+	176.778	7.54342
					Laccase+-riboF-Lysis+	177	7.5463
					Laccase+-riboF-Lysis+	177.222	7.54917
					Laccase+-riboF-Lysis+	177.444	7.55203
					Laccase+-riboF-Lysis+	177.667	7.55488
					Laccase+-riboF-Lysis+	177.889	7.55773
					Laccase+-riboF-Lysis+	178.111	7.56056
					Laccase+-riboF-Lysis+	178.333	7.56338
					Laccase+-riboF-Lysis+	178.556	7.5662
					Laccase+-riboF-Lysis+	178.778	7.569
					Laccase+-riboF-Lysis+	179	7.5718
					Laccase+-riboF-Lysis+	179.222	7.57458
					Laccase+-riboF-Lysis+	179.444	7.57736
					Laccase+-riboF-Lysis+	179.667	7.58013
					Laccase+-riboF-Lysis+	179.889	7.58288
					Laccase+-riboF-Lysis+	180.111	7.58563
					Laccase+-riboF-Lysis+	180.333	7.58837
					Laccase+-riboF-Lysis+	180.556	7.5911
					Laccase+-riboF-Lysis+	180.778	7.59382
					Laccase+-riboF-Lysis+	181	7.59653
					Laccase+-riboF-Lysis+	181.222	7.59923
					Laccase+-riboF-Lysis+	181.444	7.60193
					Laccase+-riboF-Lysis+	181.667	7.60461
					Laccase+-riboF-Lysis+	181.889	7.60728
					Laccase+-riboF-Lysis+	182.111	7.60995
					Laccase+-riboF-Lysis+	182.333	7.61261
					Laccase+-riboF-Lysis+	182.556	7.61525
					Laccase+-riboF-Lysis+	182.778	7.61789
					Laccase+-riboF-Lysis+	183	7.62052
					Laccase+-riboF-Lysis+	183.222	7.62314
					Laccase+-riboF-Lysis+	183.444	7.62575
					Laccase+-riboF-Lysis+	183.667	7.62835
					Laccase+-riboF-Lysis+	183.889	7.63095
					Laccase+-riboF-Lysis+	184.111	7.63353
					Laccase+-riboF-Lysis+	184.333	7.63611
					Laccase+-riboF-Lysis+	184.556	7.63867
					Laccase+-riboF-Lysis+	184.778	7.64123
					Laccase+-riboF-Lysis+	185	7.64378
					Laccase+-riboF-Lysis+	185.222	7.64632
					Laccase+-riboF-Lysis+	185.444	7.64886
					Laccase+-riboF-Lysis+	185.667	7.65138
					Laccase+-riboF-Lysis+	185.889	7.65389
					Laccase+-riboF-Lysis+	186.111	7.6564
					Laccase+-riboF-Lysis+	186.333	7.6589
					Laccase+-riboF-Lysis+	186.556	7.66139
					Laccase+-riboF-Lysis+	186.778	7.66387
					Laccase+-riboF-Lysis+	187	7.66634
					Laccase+-riboF-Lysis+	187.222	7.6688
					Laccase+-riboF-Lysis+	187.444	7.67126
					Laccase+-riboF-Lysis+	187.667	7.67371
					Laccase+-riboF-Lysis+	187.889	7.67614
					Laccase+-riboF-Lysis+	188.111	7.67857
					Laccase+-riboF-Lysis+	188.333	7.681
					Laccase+-riboF-Lysis+	188.556	7.68341
					Laccase+-riboF-Lysis+	188.778	7.68581
					Laccase+-riboF-Lysis+	189	7.68821
					Laccase+-riboF-Lysis+	189.222	7.6906
					Laccase+-riboF-Lysis+	189.444	7.69298
					Laccase+-riboF-Lysis+	189.667	7.69535
					Laccase+-riboF-Lysis+	189.889	7.69772
					Laccase+-riboF-Lysis+	190.111	7.70007
					Laccase+-riboF-Lysis+	190.333	7.70242
					Laccase+-riboF-Lysis+	190.556	7.70476
					Laccase+-riboF-Lysis+	190.778	7.70709
					Laccase+-riboF-Lysis+	191	7.70941
					Laccase+-riboF-Lysis+	191.222	7.71173
					Laccase+-riboF-Lysis+	191.444	7.71404
					Laccase+-riboF-Lysis+	191.667	7.71634
					Laccase+-riboF-Lysis+	191.889	7.71863
					Laccase+-riboF-Lysis+	192.111	7.72091
					Laccase+-riboF-Lysis+	192.333	7.72319
					Laccase+-riboF-Lysis+	192.556	7.72546
					Laccase+-riboF-Lysis+	192.778	7.72772
					Laccase+-riboF-Lysis+	193	7.72997
					Laccase+-riboF-Lysis+	193.222	7.73221
					Laccase+-riboF-Lysis+	193.444	7.73445
					Laccase+-riboF-Lysis+	193.667	7.73668
					Laccase+-riboF-Lysis+	193.889	7.7389
					Laccase+-riboF-Lysis+	194.111	7.74111
					Laccase+-riboF-Lysis+	194.333	7.74332
					Laccase+-riboF-Lysis+	194.556	7.74552
					Laccase+-riboF-Lysis+	194.778	7.74771
					Laccase+-riboF-Lysis+	195	7.74989
					Laccase+-riboF-Lysis+	195.222	7.75207
					Laccase+-riboF-Lysis+	195.444	7.75424
					Laccase+-riboF-Lysis+	195.667	7.7564
					Laccase+-riboF-Lysis+	195.889	7.75855
					Laccase+-riboF-Lysis+	196.111	7.7607
					Laccase+-riboF-Lysis+	196.333	7.76284
					Laccase+-riboF-Lysis+	196.556	7.76497
					Laccase+-riboF-Lysis+	196.778	7.76709
					Laccase+-riboF-Lysis+	197	7.76921
					Laccase+-riboF-Lysis+	197.222	7.77131
					Laccase+-riboF-Lysis+	197.444	7.77342
					Laccase+-riboF-Lysis+	197.667	7.77551
					Laccase+-riboF-Lysis+	197.889	7.7776
					Laccase+-riboF-Lysis+	198.111	7.77968
					Laccase+-riboF-Lysis+	198.333	7.78175
					Laccase+-riboF-Lysis+	198.556	7.78381
					Laccase+-riboF-Lysis+	198.778	7.78587
					Laccase+-riboF-Lysis+	199	7.78792
					Laccase+-riboF-Lysis+	199.222	7.78997
					Laccase+-riboF-Lysis+	199.444	7.792
					Laccase+-riboF-Lysis+	199.667	7.79403
					Laccase+-riboF-Lysis+	199.889	7.79605
					Laccase+-riboF-Lysis+	200.111	7.79807
					Laccase+-riboF-Lysis+	200.333	7.80008
					Laccase+-riboF-Lysis+	200.556	7.80208
					Laccase+-riboF-Lysis+	200.778	7.80407
					Laccase+-riboF-Lysis+	201	7.80606
					Laccase+-riboF-Lysis+	201.222	7.80804
					Laccase+-riboF-Lysis+	201.444	7.81001
					Laccase+-riboF-Lysis+	201.667	7.81198
					Laccase+-riboF-Lysis+	201.889	7.81394
					Laccase+-riboF-Lysis+	202.111	7.81589
					Laccase+-riboF-Lysis+	202.333	7.81784
					Laccase+-riboF-Lysis+	202.556	7.81978
					Laccase+-riboF-Lysis+	202.778	7.82171
					Laccase+-riboF-Lysis+	203	7.82364
					Laccase+-riboF-Lysis+	203.222	7.82556
					Laccase+-riboF-Lysis+	203.444	7.82747
					Laccase+-riboF-Lysis+	203.667	7.82937
					Laccase+-riboF-Lysis+	203.889	7.83127
					Laccase+-riboF-Lysis+	204.111	7.83317
					Laccase+-riboF-Lysis+	204.333	7.83505
					Laccase+-riboF-Lysis+	204.556	7.83693
					Laccase+-riboF-Lysis+	204.778	7.8388
					Laccase+-riboF-Lysis+	205	7.84067
					Laccase+-riboF-Lysis+	205.222	7.84253
					Laccase+-riboF-Lysis+	205.444	7.84438
					Laccase+-riboF-Lysis+	205.667	7.84623
					Laccase+-riboF-Lysis+	205.889	7.84807
					Laccase+-riboF-Lysis+	206.111	7.8499
					Laccase+-riboF-Lysis+	206.333	7.85173
					Laccase+-riboF-Lysis+	206.556	7.85355
					Laccase+-riboF-Lysis+	206.778	7.85536
					Laccase+-riboF-Lysis+	207	7.85717
					Laccase+-riboF-Lysis+	207.222	7.85897
					Laccase+-riboF-Lysis+	207.444	7.86077
					Laccase+-riboF-Lysis+	207.667	7.86256
					Laccase+-riboF-Lysis+	207.889	7.86434
					Laccase+-riboF-Lysis+	208.111	7.86611
					Laccase+-riboF-Lysis+	208.333	7.86788
					Laccase+-riboF-Lysis+	208.556	7.86965
					Laccase+-riboF-Lysis+	208.778	7.87141
					Laccase+-riboF-Lysis+	209	7.87316
					Laccase+-riboF-Lysis+	209.222	7.8749
					Laccase+-riboF-Lysis+	209.444	7.87664
					Laccase+-riboF-Lysis+	209.667	7.87838
					Laccase+-riboF-Lysis+	209.889	7.8801
					Laccase+-riboF-Lysis+	210.111	7.88182
					Laccase+-riboF-Lysis+	210.333	7.88354
					Laccase+-riboF-Lysis+	210.556	7.88525
					Laccase+-riboF-Lysis+	210.778	7.88695
					Laccase+-riboF-Lysis+	211	7.88865
					Laccase+-riboF-Lysis+	211.222	7.89034
					Laccase+-riboF-Lysis+	211.444	7.89202
					Laccase+-riboF-Lysis+	211.667	7.8937
					Laccase+-riboF-Lysis+	211.889	7.89537
					Laccase+-riboF-Lysis+	212.111	7.89704
					Laccase+-riboF-Lysis+	212.333	7.8987
					Laccase+-riboF-Lysis+	212.556	7.90036
					Laccase+-riboF-Lysis+	212.778	7.90201
					Laccase+-riboF-Lysis+	213	7.90365
					Laccase+-riboF-Lysis+	213.222	7.90529
					Laccase+-riboF-Lysis+	213.444	7.90692
					Laccase+-riboF-Lysis+	213.667	7.90855
					Laccase+-riboF-Lysis+	213.889	7.91017
					Laccase+-riboF-Lysis+	214.111	7.91178
					Laccase+-riboF-Lysis+	214.333	7.91339
					Laccase+-riboF-Lysis+	214.556	7.91499
					Laccase+-riboF-Lysis+	214.778	7.91659
					Laccase+-riboF-Lysis+	215	7.91818
					Laccase+-riboF-Lysis+	215.222	7.91977
					Laccase+-riboF-Lysis+	215.444	7.92135
					Laccase+-riboF-Lysis+	215.667	7.92292
					Laccase+-riboF-Lysis+	215.889	7.92449
					Laccase+-riboF-Lysis+	216.111	7.92606
					Laccase+-riboF-Lysis+	216.333	7.92762
					Laccase+-riboF-Lysis+	216.556	7.92917
					Laccase+-riboF-Lysis+	216.778	7.93072
					Laccase+-riboF-Lysis+	217	7.93226
					Laccase+-riboF-Lysis+	217.222	7.9338
					Laccase+-riboF-Lysis+	217.444	7.93533
					Laccase+-riboF-Lysis+	217.667	7.93685
					Laccase+-riboF-Lysis+	217.889	7.93837
					Laccase+-riboF-Lysis+	218.111	7.93989
					Laccase+-riboF-Lysis+	218.333	7.9414
					Laccase+-riboF-Lysis+	218.556	7.9429
					Laccase+-riboF-Lysis+	218.778	7.9444
					Laccase+-riboF-Lysis+	219	7.94589
					Laccase+-riboF-Lysis+	219.222	7.94738
					Laccase+-riboF-Lysis+	219.444	7.94886
					Laccase+-riboF-Lysis+	219.667	7.95034
					Laccase+-riboF-Lysis+	219.889	7.95181
					Laccase+-riboF-Lysis+	220.111	7.95328
					Laccase+-riboF-Lysis+	220.333	7.95474
					Laccase+-riboF-Lysis+	220.556	7.9562
					Laccase+-riboF-Lysis+	220.778	7.95765
					Laccase+-riboF-Lysis+	221	7.9591
					Laccase+-riboF-Lysis+	221.222	7.96054
					Laccase+-riboF-Lysis+	221.444	7.96197
					Laccase+-riboF-Lysis+	221.667	7.96341
					Laccase+-riboF-Lysis+	221.889	7.96483
					Laccase+-riboF-Lysis+	222.111	7.96625
					Laccase+-riboF-Lysis+	222.333	7.96767
					Laccase+-riboF-Lysis+	222.556	7.96908
[truncated: 2 more rows]

[truncated: 5 more sheets: Supplementary Figure 8e, Supplementary Figure 8f, Supplementary Figure 11b, Supplementary Figure 12, Supplementary Figure 14]
